# Supplementary material for: Surveillance of Aedes aegypti: Comparison of House Index with Four Alternative Traps
Source: PLoS Negl Trop Dis. 2015 Feb 10;9(2):e0003475. doi: 10.1371/journal.pntd.0003475 (PMC4323346; doi:10.1371/journal.pntd.0003475)
Supplement: S1 Dataset — It consists of four.csv files, one for each trap ADT.csv contains the Adultrap data, BGS.csv contains the BG Sentinel data, MQT.csv contains the Mosquitrap data, OVT.csv contains the Ovitrap data Each file has the following variables: year (1 or 2), city (one of the five cities), Neig (3 neighborhoods per city), Month, HI (House index), di (density index), ADTpi (positivty index), date (date), Prec_0, Prec_1, Prec_2, Prec_3 (mm rainfall at lag 0 to 3 weeks), T_Min_0, T_Min_1, T_Min_2, T_Min_3 (mean minimum temperature at lag 0 to 3 weeks), T_Med_0, T_Med_1, T_Med_2, T_Med_3 (mean daily temperature at lag 0 to 3 weeks), T_Max_0, T_Max_1, T_Max_2, T_Max_3 (mean maximum temperature at lag 0 to 3 weeks). (ZIP) [file pntd.0003475.s002.zip]

Archive with 5 entries (4 files):
- data/
- data/OVT.csv
- data/MQT.csv
- data/BGS.csv
- data/ADT.csv
