# Supplementary material for: Surveillance of Aedes aegypti: Comparison of House Index with Four Alternative Traps
Source: PLoS Negl Trop Dis. 2015 Feb 10;9(2):e0003475. doi: 10.1371/journal.pntd.0003475 (PMC4323346; doi:10.1371/journal.pntd.0003475)
Supplement: S1 Dataset — It consists of four.csv files, one for each trap ADT.csv contains the Adultrap data, BGS.csv contains the BG Sentinel data, MQT.csv contains the Mosquitrap data, OVT.csv contains the Ovitrap data Each file has the following variables: year (1 or 2), city (one of the five cities), Neig (3 neighborhoods per city), Month, HI (House index), di (density index), ADTpi (positivty index), date (date), Prec_0, Prec_1, Prec_2, Prec_3 (mm rainfall at lag 0 to 3 weeks), T_Min_0, T_Min_1, T_Min_2, T_Min_3 (mean minimum temperature at lag 0 to 3 weeks), T_Med_0, T_Med_1, T_Med_2, T_Med_3 (mean daily temperature at lag 0 to 3 weeks), T_Max_0, T_Max_1, T_Max_2, T_Max_3 (mean maximum temperature at lag 0 to 3 weeks). (ZIP) [file pntd.0003475.s002.zip › data/OVT.csv]

year	city	Neig	Month	OVTdi	OVTpi	date	Prec_0	Prec_1	Prec_2	Prec_3	T_Min_0	T_Min_1	T_Min_2	T_Min_3	T_Med_0	T_Med_1	T_Med_2	T_Med_3	T_Max_0	T_Max_1	T_Max_2	T_Max_3
1	CGR	Carlota	2009_12	41.4385964912	60.5263157895	2009-12-15	113.5	91.3	76.6	14.9	17.69	19.43	19.48	18.54	20.784625	22.3162361111	22.2081666667	23.7471111111	25.15	24.76	27.63	29.13
1	CGR	Carlota	2010_01	NA	NA	2010-01-19	86.7	3.5	28.5	58.3	19.04	19.15	19.65	16.34	22.3545069444	20.7846597222	23.0688333333	19.8557291667	27.73	22.85	27.46	24.26
1	CGR	Carlota	2010_02	17.2321428571	35.7142857143	2010-02-09	35.4	30.8	74.4	86.7	18.03	15.66	18.5	19.04	20.5099236111	21.5180833333	22.0879403794	22.3545069444	22.6	26.02	23.79	27.73
1	CGR	Carlota	2010_03	22.1621621622	29.7297297297	2010-03-16	0	31.3	15.4	70.7	19.03	17.12	18.8	16.34	21.7521666667	23.9212777778	22.4494444444	19.8557291667	23.92	30.14	26.26	24.26
1	CGR	Carlota	2010_04	16.8474576271	31.3559322034	2010-04-13	0	34.3	4.9	22.8	11.29	12.73	18.03	19.03	16.9937916667	17.8195486111	22.7165694444	22.9207916667	24.82	24.53	27.36	28.94
1	CGR	Carlota	2010_05	8.5729166667	13.5416666667	2010-05-19	10.4	19.2	0	0	7.16	7.22	14.6	16.97	13.8423263889	12.3918333333	19.9220069444	21.826125	21.33	19.26	24.39	28.57
1	CGR	Carlota	2010_06	4.2833333333	11.6666666667	2010-06-15	1.4	0	17.6	19	10.16	7.49	8.1	9.69	16.4909166667	13.6637083333	13.1601736111	15.1970833333	23.94	20.46	19.87	19.43
1	CGR	Carlota	2010_07	6.1379310345	15.5172413793	2010-07-13	0	0	0	0	4.01	14.22	11.82	14.08	8.3825152778	20.6605902778	18.9426736111	21.4920902778	13.12	28.74	26.73	29.07
1	CGR	Carlota	2010_08	4.0172413793	12.0689655172	2010-08-10	0	0	0	9.7	5	8.7	11.42	7.89	10.7849354167	11.69825	19.0854722222	8.9389583333	19.33	15.52	24.85	10.84
1	CGR	Carlota	2010_09	20.1680672269	31.0924369748	2010-09-21	20.1	0	0	0	16.49	13.91	11.56	17.29	23.6859236111	19.3714652778	17.4412152778	26.6401944444	32.55	29.1	25.43	33.99
1	CGR	Carlota	2010_10	8.6434782609	24.347826087	2010-10-26	10.1	0.2	63.4	129.5	11.81	13.83	13.23	13.3	21.1364375	19.7411527778	18.0058402778	17.957125	26.86	24.87	24.32	21.85
1	CGR	Carlota	2010_11	26.796460177	44.2477876106	2010-11-17	2.1	11.1	42.1	10.1	13.8	14.64	14.18	11.81	18.4991736111	19.7472847222	18.6378541667	21.1364375	24.33	23.45	20.06	26.86
1	CGR	Guanandi	2009_12	24.3813559322	35.593220339	2009-12-15	113.5	91.3	76.6	14.9	17.69	19.43	19.48	18.54	20.784625	22.3162361111	22.2081666667	23.7471111111	25.15	24.76	27.63	29.13
1	CGR	Guanandi	2010_01	NA	NA	2010-01-19	86.7	3.5	28.5	58.3	19.04	19.15	19.65	16.34	22.3545069444	20.7846597222	23.0688333333	19.8557291667	27.73	22.85	27.46	24.26
1	CGR	Guanandi	2010_02	26.3162393162	41.0256410256	2010-02-09	35.4	30.8	74.4	86.7	18.03	15.66	18.5	19.04	20.5099236111	21.5180833333	22.0879403794	22.3545069444	22.6	26.02	23.79	27.73
1	CGR	Guanandi	2010_03	17.1083333333	23.3333333333	2010-03-16	0	31.3	15.4	70.7	19.03	17.12	18.8	16.34	21.7521666667	23.9212777778	22.4494444444	19.8557291667	23.92	30.14	26.26	24.26
1	CGR	Guanandi	2010_04	19.7631578947	31.5789473684	2010-04-13	0	34.3	4.9	22.8	11.29	12.73	18.03	19.03	16.9937916667	17.8195486111	22.7165694444	22.9207916667	24.82	24.53	27.36	28.94
1	CGR	Guanandi	2010_05	7.6355932203	13.5593220339	2010-05-19	10.4	19.2	0	0	7.16	7.22	14.6	16.97	13.8423263889	12.3918333333	19.9220069444	21.826125	21.33	19.26	24.39	28.57
1	CGR	Guanandi	2010_06	5.2393162393	17.094017094	2010-06-15	1.4	0	17.6	19	10.16	7.49	8.1	9.69	16.4909166667	13.6637083333	13.1601736111	15.1970833333	23.94	20.46	19.87	19.43
1	CGR	Guanandi	2010_07	6.3025210084	15.9663865546	2010-07-13	0	0	0	0	4.01	14.22	11.82	14.08	8.3825152778	20.6605902778	18.9426736111	21.4920902778	13.12	28.74	26.73	29.07
1	CGR	Guanandi	2010_08	1.1949152542	1.6949152542	2010-08-10	0	0	0	9.7	5	8.7	11.42	7.89	10.7849354167	11.69825	19.0854722222	8.9389583333	19.33	15.52	24.85	10.84
1	CGR	Guanandi	2010_09	3.9152542373	9.3220338983	2010-09-21	20.1	0	0	0	16.49	13.91	11.56	17.29	23.6859236111	19.3714652778	17.4412152778	26.6401944444	32.55	29.1	25.43	33.99
1	CGR	Guanandi	2010_10	9.25	21.5517241379	2010-10-26	10.1	0.2	63.4	129.5	11.81	13.83	13.23	13.3	21.1364375	19.7411527778	18.0058402778	17.957125	26.86	24.87	24.32	21.85
1	CGR	Guanandi	2010_11	41.6016949153	52.5423728814	2010-11-17	2.1	11.1	42.1	10.1	13.8	14.64	14.18	11.81	18.4991736111	19.7472847222	18.6378541667	21.1364375	24.33	23.45	20.06	26.86
1	CGR	Planalto	2009_12	28.5172413793	49.1379310345	2009-12-15	113.5	91.3	76.6	14.9	17.69	19.43	19.48	18.54	20.784625	22.3162361111	22.2081666667	23.7471111111	25.15	24.76	27.63	29.13
1	CGR	Planalto	2010_01	24.2076923077	51.5384615385	2010-01-19	86.7	3.5	28.5	58.3	19.04	19.15	19.65	16.34	22.3545069444	20.7846597222	23.0688333333	19.8557291667	27.73	22.85	27.46	24.26
1	CGR	Planalto	2010_02	33.1694915254	52.5423728814	2010-02-09	35.4	30.8	74.4	86.7	18.03	15.66	18.5	19.04	20.5099236111	21.5180833333	22.0879403794	22.3545069444	22.6	26.02	23.79	27.73
1	CGR	Planalto	2010_03	30.9745762712	47.4576271186	2010-03-16	0	31.3	15.4	70.7	19.03	17.12	18.8	16.34	21.7521666667	23.9212777778	22.4494444444	19.8557291667	23.92	30.14	26.26	24.26
1	CGR	Planalto	2010_04	18.6388888889	36.1111111111	2010-04-13	0	34.3	4.9	22.8	11.29	12.73	18.03	19.03	16.9937916667	17.8195486111	22.7165694444	22.9207916667	24.82	24.53	27.36	28.94
1	CGR	Planalto	2010_05	3.8534482759	9.4827586207	2010-05-19	10.4	19.2	0	0	7.16	7.22	14.6	16.97	13.8423263889	12.3918333333	19.9220069444	21.826125	21.33	19.26	24.39	28.57
1	CGR	Planalto	2010_06	4.9243697479	15.1260504202	2010-06-15	1.4	0	17.6	19	10.16	7.49	8.1	9.69	16.4909166667	13.6637083333	13.1601736111	15.1970833333	23.94	20.46	19.87	19.43
1	CGR	Planalto	2010_07	11.3305084746	22.8813559322	2010-07-13	0	0	0	0	4.01	14.22	11.82	14.08	8.3825152778	20.6605902778	18.9426736111	21.4920902778	13.12	28.74	26.73	29.07
1	CGR	Planalto	2010_08	3.7876106195	9.7345132743	2010-08-10	0	0	0	9.7	5	8.7	11.42	7.89	10.7849354167	11.69825	19.0854722222	8.9389583333	19.33	15.52	24.85	10.84
1	CGR	Planalto	2010_09	6.9237288136	21.186440678	2010-09-21	20.1	0	0	0	16.49	13.91	11.56	17.29	23.6859236111	19.3714652778	17.4412152778	26.6401944444	32.55	29.1	25.43	33.99
1	CGR	Planalto	2010_10	17.0948275862	36.2068965517	2010-10-26	10.1	0.2	63.4	129.5	11.81	13.83	13.23	13.3	21.1364375	19.7411527778	18.0058402778	17.957125	26.86	24.87	24.32	21.85
1	CGR	Planalto	2010_11	45.9743589744	59.8290598291	2010-11-17	2.1	11.1	42.1	10.1	13.8	14.64	14.18	11.81	18.4991736111	19.7472847222	18.6378541667	21.1364375	24.33	23.45	20.06	26.86
2	CGR	Carlota	2010_12	24.9333333333	43.3333333333	2010-12-14	0.6	1.6	21.6	31.4	18.03	15.66	17.76	16.34	20.5099236111	21.5180833333	23	19.8557291667	22.6	26.02	29.18	24.26
2	CGR	Carlota	2011_01	20.7226890756	42.8571428571	2011-01-18	105	50	150	NA	19.26	18.24	19.2	19.7	20.497	22.0941388889	22.1462361111	22.4646458333	21.87	27.63	27.6	29.4
2	CGR	Carlota	2011_02	8.1512605042	34.4537815126	2011-02-28	0.2	210	170	NA	18.05	18.57	18.84	19.26	20.4251458333	22.4182777778	20.4569583333	20.497	25.68	27.33	23.07	21.87
2	CGR	Carlota	2011_03	15.7966101695	27.9661016949	2011-03-22	0.5	0.25	180	NA	18.06	14.59	16.64	18.91	23.0937083333	21.1931736111	20.9951666667	21.7019166667	31.36	26.86	23.48	28.74
2	CGR	Carlota	2011_04	17.0583333333	38.3333333333	2011-04-19	80	75	150	NA	10.02	14.7	8.63	16.4	13.82875	20.7071597222	13.7700347222	20.0217916667	20.06	28.94	17.8	25.98
2	CGR	Carlota	2011_05	12.2118644068	21.186440678	2011-05-17	34	7	120	NA	11.83	9.7	10.49	11.15	15.7230347222	15.7952361111	16.9913611111	18.1485833333	20.21	23.54	25.46	24.07
2	CGR	Carlota	2011_06	5.1680672269	14.2857142857	2011-06-15	0	0	0	0	14.62	10.37	5.76	2	21.6237777778	16.9965902778	11.6880777778	7.4580152778	30.21	25.08	17.69	14.26
2	CGR	Carlota	2011_07	11.4666666667	16.6666666667	2011-07-19	0	6.8	0	11.8	16.79	3	7.22	13.36	23.3485694444	9.9228708333	9.8650833333	15	30.3	19.55	14.46	18.88
2	CGR	Carlota	2011_08	6.7833333333	20.8333333333	2011-08-16	22	7.4	0	22	15.07	13.3	9.16	15.79	22.4950069444	16.2373888889	18.0264861111	21.5340138889	27.45	23.36	28.27	27.66
2	CGR	Carlota	2011_09	8.0169491525	15.2542372881	2011-09-20	83	47.2	33.6	25	15.91	14.84	16.49	15.93	21.6014930556	20.6543611111	22.5190138889	20.7526944444	28.57	22.86	28.27	27.15
2	CGR	Carlota	2011_10	18.0508474576	36.4406779661	2011-10-25	16.8	53.8	9.6	83	16.44	15.1	13.43	15.91	20.2052361111	21.6102638889	19.4095763889	21.6014930556	23.25	28.94	25.72	28.57
2	CGR	Carlota	2011_11	17.5084745763	39.8305084746	2011-11-17	66.8	0.4	17.4	87.2	18.76	15.75	16.76	14.27	22.8328125	20.8003888889	23.8836666667	20.5945	27.9	29	30.81	26.09
2	CGR	Carlota	2011_12	26.0084033613	47.0588235294	2011-12-13	81.2	34.4	35.8	0	18.03	15.66	18.43	19.16	20.5099236111	21.5180833333	23.8370069444	22.81	22.6	26.02	29.97	29.54
2	CGR	Carlota	2012_01	25.8403361345	48.7394957983	2012-01-18	0.6	1.6	21.6	31.4	18.03	15.66	17.76	16.34	20.5099236111	21.5180833333	23	19.8557291667	22.6	26.02	29.18	24.26
2	CGR	Guanandi	2010_12	51.3103448276	56.0344827586	2010-12-14	38.2	6.6	52.4	4.2	18.03	15.66	17.76	16.34	20.5099236111	21.5180833333	23	19.8557291667	22.6	26.02	29.18	24.26
2	CGR	Guanandi	2011_01	NA	NA	2011-01-18	105	50	150	NA	19.26	18.24	19.2	19.7	20.497	22.0941388889	22.1462361111	22.4646458333	21.87	27.63	27.6	29.4
2	CGR	Guanandi	2011_02	41.26891	53.78151	2011-02-28	0.2	210	170	NA	18.05	18.57	18.84	19.26	20.4251458333	22.4182777778	20.4569583333	20.497	25.68	27.33	23.07	21.87
2	CGR	Guanandi	2011_03	43.2457627119	54.2372881356	2011-03-22	0.5	0.25	180	NA	18.06	14.59	16.64	18.91	23.0937083333	21.1931736111	20.9951666667	21.7019166667	31.36	26.86	23.48	28.74
2	CGR	Guanandi	2011_04	26.4369747899	49.5798319328	2011-04-19	80	75	150	NA	10.02	14.7	8.63	16.4	13.82875	20.7071597222	13.7700347222	20.0217916667	20.06	28.94	17.8	25.98
2	CGR	Guanandi	2011_05	12.6271186441	22.8813559322	2011-05-17	34	7	120	NA	11.83	9.7	10.49	11.15	15.7230347222	15.7952361111	16.9913611111	18.1485833333	20.21	23.54	25.46	24.07
2	CGR	Guanandi	2011_06	6.5210084034	10.0840336134	2011-06-15	0	0	150	NA	14.62	10.37	5.76	2	21.6237777778	16.9965902778	11.6880777778	7.4580152778	30.21	25.08	17.69	14.26
2	CGR	Guanandi	2011_07	8.1596638655	17.6470588235	2011-07-19	0	6.8	0	11.8	16.79	3	7.22	13.36	23.3485694444	9.9228708333	9.8650833333	15	30.3	19.55	14.46	18.88
2	CGR	Guanandi	2011_08	8.0666666667	28.3333333333	2011-08-16	22	7.4	0	22	15.07	13.3	9.16	15.79	22.4950069444	16.2373888889	18.0264861111	21.5340138889	27.45	23.36	28.27	27.66
2	CGR	Guanandi	2011_09	9.5217391304	19.1304347826	2011-09-20	83	47.2	33.6	25	15.91	14.84	16.49	15.93	21.6014930556	20.6543611111	22.5190138889	20.7526944444	28.57	22.86	28.27	27.15
2	CGR	Guanandi	2011_10	38.3916666667	51.6666666667	2011-10-25	16.8	53.8	9.6	83	16.44	15.1	13.43	15.91	20.2052361111	21.6102638889	19.4095763889	21.6014930556	23.25	28.94	25.72	28.57
2	CGR	Guanandi	2011_11	24.6016949153	49.1525423729	2011-11-17	66.8	0.4	17.4	87.2	18.76	15.75	16.76	14.27	22.8328125	20.8003888889	23.8836666667	20.5945	27.9	29	30.81	26.09
2	CGR	Guanandi	2011_12	20.125	39.1666666667	2011-12-13	81.2	34.4	35.8	0	18.03	15.66	18.43	19.16	20.5099236111	21.5180833333	23.8370069444	22.81	22.6	26.02	29.97	29.54
2	CGR	Guanandi	2012_01	28.65	45.8333333333	2012-01-18	0.6	1.6	21.6	31.4	18.03	15.66	17.76	16.34	20.5099236111	21.5180833333	23	19.8557291667	22.6	26.02	29.18	24.26
2	CGR	Planalto	2010_12	34.1965811966	61.5384615385	2010-12-14	38.2	6.6	52.4	4.2	18.03	15.66	17.76	16.34	20.5099236111	21.5180833333	23	19.8557291667	22.6	26.02	29.18	24.26
2	CGR	Planalto	2011_01	21.1176470588	53.781512605	2011-01-18	105	50	170	NA	19.26	18.24	19.2	19.7	20.497	22.0941388889	22.1462361111	22.4646458333	21.87	27.63	27.6	29.4
2	CGR	Planalto	2011_02	31.16327	58.16327	2011-02-28	0.2	210	180	NA	18.05	18.57	18.84	19.26	20.4251458333	22.4182777778	20.4569583333	20.497	25.68	27.33	23.07	21.87
2	CGR	Planalto	2011_03	24.1083333333	51.6666666667	2011-03-22	0.5	0.25	150	NA	18.06	14.59	16.64	18.91	23.0937083333	21.1931736111	20.9951666667	21.7019166667	31.36	26.86	23.48	28.74
2	CGR	Planalto	2011_04	21.8416666667	44.1666666667	2011-04-19	80	75	120	NA	10.02	14.7	8.63	16.4	13.82875	20.7071597222	13.7700347222	20.0217916667	20.06	28.94	17.8	25.98
2	CGR	Planalto	2011_05	11.9914529915	29.9145299145	2011-05-17	34	7	150	NA	11.83	9.7	10.49	11.15	15.7230347222	15.7952361111	16.9913611111	18.1485833333	20.21	23.54	25.46	24.07
2	CGR	Planalto	2011_06	8.7058823529	21.8487394958	2011-06-15	0	0	0	0	14.62	10.37	5.76	2	21.6237777778	16.9965902778	11.6880777778	7.4580152778	30.21	25.08	17.69	14.26
2	CGR	Planalto	2011_07	7.3559322034	17.7966101695	2011-07-19	0	6.8	0	11.8	16.79	3	7.22	13.36	23.3485694444	9.9228708333	9.8650833333	15	30.3	19.55	14.46	18.88
2	CGR	Planalto	2011_08	9.3389830508	26.2711864407	2011-08-16	22	7.4	0	22	15.07	13.3	9.16	15.79	22.4950069444	16.2373888889	18.0264861111	21.5340138889	27.45	23.36	28.27	27.66
2	CGR	Planalto	2011_09	7.3474576271	16.9491525424	2011-09-20	83	47.2	33.6	25	15.91	14.84	16.49	15.93	21.6014930556	20.6543611111	22.5190138889	20.7526944444	28.57	22.86	28.27	27.15
2	CGR	Planalto	2011_10	19.0083333333	40.8333333333	2011-10-25	16.8	53.8	9.6	83	16.44	15.1	13.43	15.91	20.2052361111	21.6102638889	19.4095763889	21.6014930556	23.25	28.94	25.72	28.57
2	CGR	Planalto	2011_11	30.8416666667	60	2011-11-17	66.8	0.4	17.4	87.2	18.76	15.75	16.76	14.27	22.8328125	20.8003888889	23.8836666667	20.5945	27.9	29	30.81	26.09
2	CGR	Planalto	2011_12	38.1680672269	57.9831932773	2011-12-13	81.2	34.4	35.8	0	18.03	15.66	18.43	19.16	20.5099236111	21.5180833333	23.8370069444	22.81	22.6	26.02	29.97	29.54
2	CGR	Planalto	2012_01	19.8833333333	40.8333333333	2012-01-18	0.6	1.6	21.6	31.4	18.03	15.66	17.76	16.34	20.5099236111	21.5180833333	23	19.8557291667	22.6	26.02	29.18	24.26
1	PNM	Areia	2009_12	4.6548672566	15.0442477876	2009-12-08	0	0	0	0	23.6428571429	23.6333333333	23.5	23.5	25.8571428571	25.75	25.34	25.8	28.9	28.5	28.14	29.0666666667
1	PNM	Areia	2010_01	15.0956521739	31.3043478261	2010-01-19	0	79.5	0.1	4.4	24.25	24.3	24.1166666667	24.2428571429	26.3333333333	26.1666666667	25.8666666667	25.9428571429	29.3	28.9	28	28.3714285714
1	PNM	Areia	2010_02	24.0423728814	40.6779661017	2010-02-09	14.1	0	3.8	0	24.75	24.2	24.3428571429	24.25	26.8	26.4833333333	26.1571428571	26.3333333333	30.025	29.5166666667	28.6571428571	29.3
1	PNM	Areia	2010_03	28.4871794872	50.4273504274	2010-03-16	0	0	0	11.6	25.5666666667	25.85	24.98	24.6	27.7166666667	27.65	27.18	26.6285714286	30.85	29.9666666667	30.36	29.6142857143
1	PNM	Areia	2010_04	21.9739130435	40	2010-04-13	38.2	5.4	17.6	45	25.5	25.2285714286	25.1666666667	25.3428571429	27.0666666667	27.1142857143	26.6833333333	27.2428571429	29.3666666667	29.8714285714	28.55	30.1285714286
1	PNM	Areia	2010_05	39.6379310345	50	2010-05-11	82.4	0	5.1	43.1	24.6571428571	24.85	24.95	24.8142857143	26.7285714286	27.15	27.25	26.9428571429	29.6142857143	30.3666666667	30.3	29.7857142857
1	PNM	Areia	2010_06	23.1764705882	47.0588235294	2010-06-15	17.7	0	20.6	0	23.22	24.72	24.7285714286	24.6428571429	25.82	26.46	27.1571428571	26.9428571429	28.94	29	30.4	30.1571428571
1	PNM	Areia	2010_07	6.0672268908	24.3697478992	2010-07-13	0	0	0	41.2	22.9285714286	22.6	23.0571428571	23.6714285714	25.1571428571	25.1714285714	25.4857142857	25.5571428571	28.0571428571	28.3285714286	28.6285714286	28.0428571429
1	PNM	Areia	2010_08	21.8389830508	37.2881355932	2010-08-10	0	0	69.1	0	22.1833333333	22.1333333333	22.38	23.0285714286	24.5	24.3	24.5	25.1571428571	27.7333333333	27.2	27.1	27.9857142857
1	PNM	Areia	2010_09	6.7192982456	27.1929824561	2010-09-21	0	0	0	0	21.8571428571	21.8	21.6666666667	22.1142857143	24.5142857143	24.4857142857	24.3	24.7285714286	28.0571428571	28.0428571429	27.85	28.1857142857
1	PNM	Areia	2010_10	9.7043478261	26.9565217391	2010-10-26	0	0	0	0	23.65	22.98	22.8	22.7	25.6333333333	25.42	25.3428571429	25.2833333333	28.75	28.72	29.0714285714	29.0285714286
1	PNM	Areia	2010_11	5.1465517241	18.9655172414	2010-11-17	0	0	0	0	23.5857142857	23.24	23.6666666667	23.7166666667	25.9	25.54	25.8	25.6166666667	29.2285714286	28.82	29.12	28.6
1	PNM	Emaus	2009_12	4.6173913043	13.9130434783	2009-12-08	0	0	0	0	23.6428571429	23.6333333333	23.5	23.5	25.8571428571	25.75	25.34	25.8	28.9	28.5	28.14	29.0666666667
1	PNM	Emaus	2010_01	12.811965812	27.3504273504	2010-01-19	0	79.5	0.1	4.4	24.25	24.3	24.1166666667	24.2428571429	26.3333333333	26.1666666667	25.8666666667	25.9428571429	29.3	28.9	28	28.3714285714
1	PNM	Emaus	2010_02	21.8403361345	34.4537815126	2010-02-09	14.1	0	3.8	0	24.75	24.2	24.3428571429	24.25	26.8	26.4833333333	26.1571428571	26.3333333333	30.025	29.5166666667	28.6571428571	29.3
1	PNM	Emaus	2010_03	10.974789916	17.6470588235	2010-03-16	0	0	0	11.6	25.5666666667	25.85	24.98	24.6	27.7166666667	27.65	27.18	26.6285714286	30.85	29.9666666667	30.36	29.6142857143
1	PNM	Emaus	2010_04	3.5333333333	12.5	2010-04-13	38.2	5.4	17.6	45	25.5	25.2285714286	25.1666666667	25.3428571429	27.0666666667	27.1142857143	26.6833333333	27.2428571429	29.3666666667	29.8714285714	28.55	30.1285714286
1	PNM	Emaus	2010_05	14.7610619469	39.8230088496	2010-05-11	82.4	0	5.1	43.1	24.6571428571	24.85	24.95	24.8142857143	26.7285714286	27.15	27.25	26.9428571429	29.6142857143	30.3666666667	30.3	29.7857142857
1	PNM	Emaus	2010_06	16	33.0508474576	2010-06-15	17.7	0	20.6	0	23.22	24.72	24.7285714286	24.6428571429	25.82	26.46	27.1571428571	26.9428571429	28.94	29	30.4	30.1571428571
1	PNM	Emaus	2010_07	6.974137931	17.2413793103	2010-07-13	0	0	0	41.2	22.9285714286	22.6	23.0571428571	23.6714285714	25.1571428571	25.1714285714	25.4857142857	25.5571428571	28.0571428571	28.3285714286	28.6285714286	28.0428571429
1	PNM	Emaus	2010_08	7.7179487179	24.7863247863	2010-08-10	0	0	69.1	0	22.1833333333	22.1333333333	22.38	23.0285714286	24.5	24.3	24.5	25.1571428571	27.7333333333	27.2	27.1	27.9857142857
1	PNM	Emaus	2010_09	11.7203389831	16.9491525424	2010-09-21	0	0	0	0	21.8571428571	21.8	21.6666666667	22.1142857143	24.5142857143	24.4857142857	24.3	24.7285714286	28.0571428571	28.0428571429	27.85	28.1857142857
1	PNM	Emaus	2010_10	5.0344827586	14.6551724138	2010-10-26	0	0	0	0	23.65	22.98	22.8	22.7	25.6333333333	25.42	25.3428571429	25.2833333333	28.75	28.72	29.0714285714	29.0285714286
1	PNM	Emaus	2010_11	3.2268907563	10.9243697479	2010-11-17	0	0	0	0	23.5857142857	23.24	23.6666666667	23.7166666667	25.9	25.54	25.8	25.6166666667	29.2285714286	28.82	29.12	28.6
1	PNM	Liberdade	2009_12	1.038961039	5.1948051948	2009-12-08	0	0	0	0	23.6428571429	23.6333333333	23.5	23.5	25.8571428571	25.75	25.34	25.8	28.9	28.5	28.14	29.0666666667
1	PNM	Liberdade	2010_01	17.025	29.1666666667	2010-01-19	0	79.5	0.1	4.4	24.25	24.3	24.1166666667	24.2428571429	26.3333333333	26.1666666667	25.8666666667	25.9428571429	29.3	28.9	28	28.3714285714
1	PNM	Liberdade	2010_02	26.9401709402	54.7008547009	2010-02-09	14.1	0	3.8	0	24.75	24.2	24.3428571429	24.25	26.8	26.4833333333	26.1571428571	26.3333333333	30.025	29.5166666667	28.6571428571	29.3
1	PNM	Liberdade	2010_03	32.9829059829	42.735042735	2010-03-16	0	0	0	11.6	25.5666666667	25.85	24.98	24.6	27.7166666667	27.65	27.18	26.6285714286	30.85	29.9666666667	30.36	29.6142857143
1	PNM	Liberdade	2010_04	21.3833333333	39.1666666667	2010-04-13	38.2	5.4	17.6	45	25.5	25.2285714286	25.1666666667	25.3428571429	27.0666666667	27.1142857143	26.6833333333	27.2428571429	29.3666666667	29.8714285714	28.55	30.1285714286
1	PNM	Liberdade	2010_05	58.8559322034	66.9491525424	2010-05-11	82.4	0	5.1	43.1	24.6571428571	24.85	24.95	24.8142857143	26.7285714286	27.15	27.25	26.9428571429	29.6142857143	30.3666666667	30.3	29.7857142857
1	PNM	Liberdade	2010_06	33.4705882353	52.1008403361	2010-06-15	17.7	0	20.6	0	23.22	24.72	24.7285714286	24.6428571429	25.82	26.46	27.1571428571	26.9428571429	28.94	29	30.4	30.1571428571
1	PNM	Liberdade	2010_07	15.3389830508	33.8983050847	2010-07-13	0	0	0	41.2	22.9285714286	22.6	23.0571428571	23.6714285714	25.1571428571	25.1714285714	25.4857142857	25.5571428571	28.0571428571	28.3285714286	28.6285714286	28.0428571429
1	PNM	Liberdade	2010_08	26.5210084034	43.6974789916	2010-08-10	0	0	69.1	0	22.1833333333	22.1333333333	22.38	23.0285714286	24.5	24.3	24.5	25.1571428571	27.7333333333	27.2	27.1	27.9857142857
1	PNM	Liberdade	2010_09	14.55	32.5	2010-09-21	0	0	0	0	21.8571428571	21.8	21.6666666667	22.1142857143	24.5142857143	24.4857142857	24.3	24.7285714286	28.0571428571	28.0428571429	27.85	28.1857142857
1	PNM	Liberdade	2010_10	14.35	31.6666666667	2010-10-26	0	0	0	0	23.65	22.98	22.8	22.7	25.6333333333	25.42	25.3428571429	25.2833333333	28.75	28.72	29.0714285714	29.0285714286
1	PNM	Liberdade	2010_11	7.3865546218	29.4117647059	2010-11-17	0	0	0	0	23.5857142857	23.24	23.6666666667	23.7166666667	25.9	25.54	25.8	25.6166666667	29.2285714286	28.82	29.12	28.6
2	PNM	Areia	2010_12	13.9043478261	25.2173913043	2010-12-14	0.4	4.6	0.5	0	25.9428571429	25.2571428571	25.6	24.9857142857	28.2	27.9428571429	28.1	27.7357142857	30.4571428571	30.6285714286	30.6	30.4857142857
2	PNM	Areia	2011_01	22.2	44.5454545455	2011-01-18	19.7	122.1	1.4	0.3	24.1714285714	23.6142857143	25.0857142857	25.1571428571	27.2	26.6357142857	27.7	27.8928571429	30.2285714286	29.6571428571	30.3142857143	30.6285714286
2	PNM	Areia	2011_02	39.6666666667	44.1441441441	2011-02-15	46.3	1.2	17.2	165.7	24.5571428571	25.5714285714	24.5714285714	23.2	27.5642857143	28.2	27.4285714286	26.1857142857	30.5714285714	30.8285714286	30.2857142857	29.1714285714
2	PNM	Areia	2011_03	45.7090909091	72.7272727273	2011-03-22	0	62	17.2	7	24.0857142857	24.1857142857	24.9714285714	25.1714285714	27.6285714286	27.4214285714	27.9714285714	28.0142857143	31.1714285714	30.6571428571	30.9714285714	30.8571428571
2	PNM	Areia	2011_04	23.9203539823	53.0973451327	2011-04-12	34.9	28.5	67.2	0	24.5428571429	24.6857142857	24.5571428571	24.0857142857	27.3428571429	27.9142857143	27.6214285714	27.6285714286	30.1428571429	31.1428571429	30.6857142857	31.1714285714
2	PNM	Areia	2011_05	10.7477477477	29.7297297297	2011-05-10	131.1	72.6	64.3	207.9	23.5142857143	23.9	22.9	23.2	26.5142857143	26.9642857143	26.2214285714	26.2857142857	29.5142857143	30.0285714286	29.5428571429	29.3714285714
2	PNM	Areia	2011_06	24.7913043478	47.8260869565	2011-06-14	60.4	116.6	36.4	134.3	22.1571428571	22.8142857143	23.0428571429	23.1285714286	25.35	26.0928571429	26.4214285714	26.0785714286	28.5428571429	29.3714285714	29.8	29.0285714286
2	PNM	Areia	2011_07	28.1495327103	43.9252336449	2011-07-19	67	66	102.6	86	21.1857142857	21.9285714286	21.9285714286	22.2142857143	24.3928571429	25.25	24.85	25.3642857143	27.6	28.5714285714	27.7714285714	28.5142857143
2	PNM	Areia	2011_08	22.201754386	29.8245614035	2011-08-09	1.3	10	1	67	22.2857142857	21.8571428571	21.7	21.1857142857	25.75	25.2428571429	25.3928571429	24.3928571429	29.2142857143	28.6285714286	29.0857142857	27.6
2	PNM	Areia	2011_09	22.7456140351	32.4561403509	2011-09-20	24.3	3.1	7.3	33.4	21.9571428571	21.4714285714	21.4142857143	21.7428571429	25.3928571429	25.3357142857	25.2642857143	25.2428571429	28.8285714286	29.2	29.1142857143	28.7428571429
2	PNM	Areia	2011_10	14.0841121495	28.9719626168	2011-10-11	2.9	0	1.6	24.3	23.0428571429	22.9	22.1285714286	21.9571428571	26.3928571429	26.2214285714	25.8357142857	25.3928571429	29.7428571429	29.5428571429	29.5428571429	28.8285714286
2	PNM	Areia	2011_11	25.9137931034	34.4827586207	2011-11-17	23.3	12.2	3.5	7.8	24.2142857143	24.6428571429	24.6857142857	24.3857142857	27.0785714286	27.35	27.3857142857	27.1642857143	29.9428571429	30.0571428571	30.0857142857	29.9428571429
2	PNM	Areia	2011_12	32.3931623932	52.9914529915	2011-12-13	0	5.4	5.2	0	25.2285714286	24.6428571429	24.7142857143	25.1714285714	27.7714285714	27.4928571429	27.4714285714	27.6857142857	30.3142857143	30.3428571429	30.2285714286	30.2
2	PNM	Areia	2012_01	33.7345132743	51.3274336283	2012-01-24	44.1	2.5	24.6	5.7	24.3857142857	24.6285714286	24.5571428571	24.6857142857	27.3071428571	27.5	27.45	27.6285714286	30.2285714286	30.3714285714	30.3428571429	30.5714285714
2	PNM	Emaus	2010_12	14.1964285714	33.0357142857	2010-12-14	0.4	4.6	0.5	0	25.9428571429	25.2571428571	25.6	24.9857142857	28.2	27.9428571429	28.1	27.7357142857	30.4571428571	30.6285714286	30.6	30.4857142857
2	PNM	Emaus	2011_01	24.0090909091	40.9090909091	2011-01-18	19.7	122.1	1.4	0.3	24.1714285714	23.6142857143	25.0857142857	25.1571428571	27.2	26.6357142857	27.7	27.8928571429	30.2285714286	29.6571428571	30.3142857143	30.6285714286
2	PNM	Emaus	2011_02	34.8813559322	58.4745762712	2011-02-15	46.3	1.2	17.2	165.7	24.5571428571	25.5714285714	24.5714285714	23.2	27.5642857143	28.2	27.4285714286	26.1857142857	30.5714285714	30.8285714286	30.2857142857	29.1714285714
2	PNM	Emaus	2011_03	27.7692307692	51.2820512821	2011-03-22	0	62	17.2	7	24.0857142857	24.1857142857	24.9714285714	25.1714285714	27.6285714286	27.4214285714	27.9714285714	28.0142857143	31.1714285714	30.6571428571	30.9714285714	30.8571428571
2	PNM	Emaus	2011_04	14.5982905983	43.5897435897	2011-04-12	34.9	28.5	67.2	0	24.5428571429	24.6857142857	24.5571428571	24.0857142857	27.3428571429	27.9142857143	27.6214285714	27.6285714286	30.1428571429	31.1428571429	30.6857142857	31.1714285714
2	PNM	Emaus	2011_05	29.1391304348	60	2011-05-10	131.1	72.6	64.3	207.9	23.5142857143	23.9	22.9	23.2	26.5142857143	26.9642857143	26.2214285714	26.2857142857	29.5142857143	30.0285714286	29.5428571429	29.3714285714
2	PNM	Emaus	2011_06	15.4406779661	35.593220339	2011-06-14	60.4	116.6	36.4	134.3	22.1571428571	22.8142857143	23.0428571429	23.1285714286	25.35	26.0928571429	26.4214285714	26.0785714286	28.5428571429	29.3714285714	29.8	29.0285714286
2	PNM	Emaus	2011_07	17.8907563025	44.5378151261	2011-07-19	67	66	102.6	86	21.1857142857	21.9285714286	21.9285714286	22.2142857143	24.3928571429	25.25	24.85	25.3642857143	27.6	28.5714285714	27.7714285714	28.5142857143
2	PNM	Emaus	2011_08	11.5084745763	27.1186440678	2011-08-09	1.3	10	1	67	22.2857142857	21.8571428571	21.7	21.1857142857	25.75	25.2428571429	25.3928571429	24.3928571429	29.2142857143	28.6285714286	29.0857142857	27.6
2	PNM	Emaus	2011_09	4.2352941176	23.5294117647	2011-09-20	24.3	3.1	7.3	33.4	21.9571428571	21.4714285714	21.4142857143	21.7428571429	25.3928571429	25.3357142857	25.2642857143	25.2428571429	28.8285714286	29.2	29.1142857143	28.7428571429
2	PNM	Emaus	2011_10	3.4	17.3913043478	2011-10-11	2.9	0	1.6	24.3	23.0428571429	22.9	22.1285714286	21.9571428571	26.3928571429	26.2214285714	25.8357142857	25.3928571429	29.7428571429	29.5428571429	29.5428571429	28.8285714286
2	PNM	Emaus	2011_11	10.7943925234	20.5607476636	2011-11-17	23.3	12.2	3.5	7.8	24.2142857143	24.6428571429	24.6857142857	24.3857142857	27.0785714286	27.35	27.3857142857	27.1642857143	29.9428571429	30.0571428571	30.0857142857	29.9428571429
2	PNM	Emaus	2011_12	6.9082568807	20.1834862385	2011-12-13	0	5.4	5.2	0	25.2285714286	24.6428571429	24.7142857143	25.1714285714	27.7714285714	27.4928571429	27.4714285714	27.6857142857	30.3142857143	30.3428571429	30.2285714286	30.2
2	PNM	Emaus	2012_01	17.0796460177	36.2831858407	2012-01-24	44.1	2.5	24.6	5.7	24.3857142857	24.6285714286	24.5571428571	24.6857142857	27.3071428571	27.5	27.45	27.6285714286	30.2285714286	30.3714285714	30.3428571429	30.5714285714
2	PNM	Liberdade	2010_12	17.1764705882	44.5378151261	2010-12-14	0.4	4.6	0.5	0	25.9428571429	25.2571428571	25.6	24.9857142857	28.2	27.9428571429	28.1	27.7357142857	30.4571428571	30.6285714286	30.6	30.4857142857
2	PNM	Liberdade	2011_01	34.3529411765	57.9831932773	2011-01-18	19.7	122.1	1.4	0.3	24.1714285714	23.6142857143	25.0857142857	25.1571428571	27.2	26.6357142857	27.7	27.8928571429	30.2285714286	29.6571428571	30.3142857143	30.6285714286
2	PNM	Liberdade	2011_02	71.5338983051	70.3389830508	2011-02-15	46.3	1.2	17.2	165.7	24.5571428571	25.5714285714	24.5714285714	23.2	27.5642857143	28.2	27.4285714286	26.1857142857	30.5714285714	30.8285714286	30.2857142857	29.1714285714
2	PNM	Liberdade	2011_03	96.9327731092	75.6302521008	2011-03-22	0	62	17.2	7	24.0857142857	24.1857142857	24.9714285714	25.1714285714	27.6285714286	27.4214285714	27.9714285714	28.0142857143	31.1714285714	30.6571428571	30.9714285714	30.8571428571
2	PNM	Liberdade	2011_04	64.0084033613	74.7899159664	2011-04-12	34.9	28.5	67.2	0	24.5428571429	24.6857142857	24.5571428571	24.0857142857	27.3428571429	27.9142857143	27.6214285714	27.6285714286	30.1428571429	31.1428571429	30.6857142857	31.1714285714
2	PNM	Liberdade	2011_05	29.6134453782	53.781512605	2011-05-10	131.1	72.6	64.3	207.9	23.5142857143	23.9	22.9	23.2	26.5142857143	26.9642857143	26.2214285714	26.2857142857	29.5142857143	30.0285714286	29.5428571429	29.3714285714
2	PNM	Liberdade	2011_06	28.1186440678	54.2372881356	2011-06-14	60.4	116.6	36.4	134.3	22.1571428571	22.8142857143	23.0428571429	23.1285714286	25.35	26.0928571429	26.4214285714	26.0785714286	28.5428571429	29.3714285714	29.8	29.0285714286
2	PNM	Liberdade	2011_07	25.9743589744	47.0085470085	2011-07-19	67	66	102.6	86	21.1857142857	21.9285714286	21.9285714286	22.2142857143	24.3928571429	25.25	24.85	25.3642857143	27.6	28.5714285714	27.7714285714	28.5142857143
2	PNM	Liberdade	2011_08	16.3474576271	40.6779661017	2011-08-09	1.3	10	1	67	22.2857142857	21.8571428571	21.7	21.1857142857	25.75	25.2428571429	25.3928571429	24.3928571429	29.2142857143	28.6285714286	29.0857142857	27.6
2	PNM	Liberdade	2011_09	12.8220338983	27.9661016949	2011-09-20	24.3	3.1	7.3	33.4	21.9571428571	21.4714285714	21.4142857143	21.7428571429	25.3928571429	25.3357142857	25.2642857143	25.2428571429	28.8285714286	29.2	29.1142857143	28.7428571429
2	PNM	Liberdade	2011_10	10.25	25	2011-10-11	2.9	0	1.6	24.3	23.0428571429	22.9	22.1285714286	21.9571428571	26.3928571429	26.2214285714	25.8357142857	25.3928571429	29.7428571429	29.5428571429	29.5428571429	28.8285714286
2	PNM	Liberdade	2011_11	12.268907563	32.7731092437	2011-11-17	23.3	12.2	3.5	7.8	24.2142857143	24.6428571429	24.6857142857	24.3857142857	27.0785714286	27.35	27.3857142857	27.1642857143	29.9428571429	30.0571428571	30.0857142857	29.9428571429
2	PNM	Liberdade	2011_12	16.3445378151	34.4537815126	2011-12-13	0	5.4	5.2	0	25.2285714286	24.6428571429	24.7142857143	25.1714285714	27.7714285714	27.4928571429	27.4714285714	27.6857142857	30.3142857143	30.3428571429	30.2285714286	30.2
2	PNM	Liberdade	2012_01	27.65	50.8333333333	2012-01-24	44.1	2.5	24.6	5.7	24.3857142857	24.6285714286	24.5571428571	24.6857142857	27.3071428571	27.5	27.45	27.6285714286	30.2285714286	30.3714285714	30.3428571429	30.5714285714
1	STR	Jd_Santarem	2010_03	78.696969697	77.7777777778	2010-03-09	2	58.3	59.4	115.3	25.3666666667	24.26	23.9285714286	23.04	27.4833333333	26.82	26.2714285714	25.18	29.2333333333	29.7	28.9428571429	27.82
1	STR	Jd_Santarem	2010_04	34.8782608696	53.9130434783	2010-04-13	217.4	123.8	103.1	56.1	23.9666666667	24	23.7833333333	23.6142857143	25.4166666667	25.8285714286	25.6833333333	26.2857142857	27.2666666667	28	28.15	29.0142857143
1	STR	Jd_Santarem	2010_05	55.5142857143	59.0476190476	2010-05-18	112.2	62.4	208.5	42.7	24	23.9714285714	23.8833333333	24.15	25.7428571429	25.7714285714	25.65	25.95	27.7428571429	27.8285714286	27.7333333333	28.8
1	STR	Jd_Santarem	2010_06	33.8376068376	52.9914529915	2010-06-15	72	30.7	67	6.9	23.2	23.08	23.9	24.1714285714	25.32	25.16	25.7857142857	26.3285714286	27.28	27.24	27.9142857143	28.4285714286
1	STR	Jd_Santarem	2010_07	50.4396551724	66.3793103448	2010-07-20	55.6	5.6	25.4	13.4	23.2285714286	23.2	23.4142857143	23.1714285714	25.5285714286	25.9857142857	26.0142857143	25.6857142857	27.6428571429	28.5285714286	28.5714285714	28.1285714286
1	STR	Jd_Santarem	2010_08	73.6016949153	79.6610169492	2010-08-10	23.1	53.5	13.3	55.6	24.3666666667	24.2833333333	23.28	23.2285714286	27.35	27.1	25.94	25.5285714286	30.5833333333	29.9333333333	29	27.6428571429
1	STR	Jd_Santarem	2010_09	38.5480769231	55.7692307692	2010-09-21	0	7.8	0	0	25.5714285714	24.7428571429	25.35	24.8	29.3571428571	28.1857142857	28.8833333333	28.4	32.9142857143	31.3428571429	32	31.3142857143
1	STR	Jd_Santarem	2010_10	16.5546218487	29.4117647059	2010-10-14	0	0	0	0.2	26.0714285714	25.9285714286	25.9333333333	25.5285714286	30.2	30.0333333333	29.8142857143	29.2571428571	33.7857142857	33.7857142857	33.5	32.7142857143
1	STR	Jd_Santarem	2010_11	32.3697478992	41.1764705882	2010-11-17	44.4	6.3	14.3	50.4	24.9714285714	25.68	25.4333333333	25.1166666667	28	29.68	29.32	28.6	31.1571428571	32.98	32.68	32.1
1	STR	Jd_Santarem	2010_12	84.425	72.5	2010-12-21	76.1	34.1	20.3	25	23.6333333333	24.6	24.8857142857	25	25.9333333333	28.1666666667	28.4333333333	28.7	29.1	31.7428571429	31.7428571429	32.4571428571
1	STR	Jd_Santarem	2011_01	73.8319327731	73.9495798319	2011-01-18	15.4	26.5	115.3	45.4	23.8714285714	24.0714285714	24.1333333333	23.95	26.2571428571	26.8142857143	26.5	26.75	28.8	29.7428571429	28.9142857143	29.7666666667
1	STR	Jd_Santarem	2011_02	49.25	58.3333333333	2011-02-15	101.2	85.2	72.8	209.7	23.8285714286	23.3571428571	23.2714285714	23.1428571429	25.9857142857	25.3285714286	25.1428571429	24.8571428571	28.0428571429	27.5666666667	27.4571428571	27.1714285714
1	STR	Republica	2010_03	56.4033613445	68.0672268908	2010-03-09	2	58.3	59.4	115.3	25.3666666667	24.26	23.9285714286	23.04	27.4833333333	26.82	26.2714285714	25.18	29.2333333333	29.7	28.9428571429	27.82
1	STR	Republica	2010_04	45.0341880342	47.8632478632	2010-04-13	217.4	123.8	103.1	56.1	23.9666666667	24	23.7833333333	23.6142857143	25.4166666667	25.8285714286	25.6833333333	26.2857142857	27.2666666667	28	28.15	29.0142857143
1	STR	Republica	2010_05	36.8644067797	46.6101694915	2010-05-18	112.2	62.4	208.5	42.7	24	23.9714285714	23.8833333333	24.15	25.7428571429	25.7714285714	25.65	25.95	27.7428571429	27.8285714286	27.7333333333	28.8
1	STR	Republica	2010_06	26.9663865546	45.3781512605	2010-06-15	72	30.7	67	6.9	23.2	23.08	23.9	24.1714285714	25.32	25.16	25.7857142857	26.3285714286	27.28	27.24	27.9142857143	28.4285714286
1	STR	Republica	2010_07	48.6517857143	63.3928571429	2010-07-20	55.6	5.6	25.4	13.4	23.2285714286	23.2	23.4142857143	23.1714285714	25.5285714286	25.9857142857	26.0142857143	25.6857142857	27.6428571429	28.5285714286	28.5714285714	28.1285714286
1	STR	Republica	2010_08	55.2672413793	63.7931034483	2010-08-10	23.1	53.5	13.3	55.6	24.3666666667	24.2833333333	23.28	23.2285714286	27.35	27.1	25.94	25.5285714286	30.5833333333	29.9333333333	29	27.6428571429
1	STR	Republica	2010_09	25.8782608696	53.9130434783	2010-09-21	0	7.8	0	0	25.5714285714	24.7428571429	25.35	24.8	29.3571428571	28.1857142857	28.8833333333	28.4	32.9142857143	31.3428571429	32	31.3142857143
1	STR	Republica	2010_10	7.1355932203	22.8813559322	2010-10-13	0	0	0	0.2	26.0714285714	26	25.85	25.4285714286	30.2571428571	30.05	29.6857142857	29.2142857143	33.8285714286	33.7857142857	33.2333333333	32.7571428571
1	STR	Republica	2010_11	38.225	53.3333333333	2010-11-17	44.4	6.3	14.3	50.4	24.9714285714	25.68	25.4333333333	25.1166666667	28	29.68	29.32	28.6	31.1571428571	32.98	32.68	32.1
1	STR	Republica	2010_12	44.4382022472	66.2921348315	2010-12-21	76.1	34.1	20.3	25	23.6333333333	24.6	24.8857142857	25	25.9333333333	28.1666666667	28.4333333333	28.7	29.1	31.7428571429	31.7428571429	32.4571428571
1	STR	Republica	2011_01	88.7457627119	78.813559322	2011-01-18	15.4	26.5	115.3	45.4	23.8714285714	24.0714285714	24.1333333333	23.95	26.2571428571	26.8142857143	26.5	26.75	28.8	29.7428571429	28.9142857143	29.7666666667
1	STR	Republica	2011_02	43.6324786325	58.9743589744	2011-02-15	101.2	85.2	72.8	209.7	23.8285714286	23.3571428571	23.2714285714	23.1428571429	25.9857142857	25.3285714286	25.1428571429	24.8571428571	28.0428571429	27.5666666667	27.4571428571	27.1714285714
1	STR	Santarenzinho	2010_03	121.4237288136	82.2033898305	2010-03-09	2	58.3	59.4	115.3	25.3666666667	24.26	23.9285714286	23.04	27.4833333333	26.82	26.2714285714	25.18	29.2333333333	29.7	28.9428571429	27.82
1	STR	Santarenzinho	2010_04	48.3739130435	62.6086956522	2010-04-13	217.4	123.8	103.1	56.1	23.9666666667	24	23.7833333333	23.6142857143	25.4166666667	25.8285714286	25.6833333333	26.2857142857	27.2666666667	28	28.15	29.0142857143
1	STR	Santarenzinho	2010_05	43.0833333333	55.8333333333	2010-05-18	112.2	62.4	208.5	42.7	24	23.9714285714	23.8833333333	24.15	25.7428571429	25.7714285714	25.65	25.95	27.7428571429	27.8285714286	27.7333333333	28.8
1	STR	Santarenzinho	2010_06	33.5462184874	44.5378151261	2010-06-15	72	30.7	67	6.9	23.2	23.08	23.9	24.1714285714	25.32	25.16	25.7857142857	26.3285714286	27.28	27.24	27.9142857143	28.4285714286
1	STR	Santarenzinho	2010_07	36.2966101695	52.5423728814	2010-07-20	55.6	5.6	25.4	13.4	23.2285714286	23.2	23.4142857143	23.1714285714	25.5285714286	25.9857142857	26.0142857143	25.6857142857	27.6428571429	28.5285714286	28.5714285714	28.1285714286
1	STR	Santarenzinho	2010_08	57.4786324786	57.264957265	2010-08-10	23.1	53.5	13.3	55.6	24.3666666667	24.2833333333	23.28	23.2285714286	27.35	27.1	25.94	25.5285714286	30.5833333333	29.9333333333	29	27.6428571429
1	STR	Santarenzinho	2010_09	26.6890756303	42.8571428571	2010-09-21	0	7.8	0	0	25.5714285714	24.7428571429	25.35	24.8	29.3571428571	28.1857142857	28.8833333333	28.4	32.9142857143	31.3428571429	32	31.3142857143
1	STR	Santarenzinho	2010_10	18.2627118644	41.5254237288	2010-10-14	0	0	0	0.2	26.0714285714	25.9285714286	25.9333333333	25.5285714286	30.2	30.0333333333	29.8142857143	29.2571428571	33.7857142857	33.7857142857	33.5	32.7142857143
1	STR	Santarenzinho	2010_11	28.5916666667	38.3333333333	2010-11-18	44.1	6.8	14.3	50.4	24.8833333333	25.64	25.6	25.1285714286	27.9166666667	29.42	29.42	28.7	31.05	32.82	32.56	32.2571428571
1	STR	Santarenzinho	2010_12	52.4310344828	62.9310344828	2010-12-21	76.1	34.1	20.3	25	23.6333333333	24.6	24.8857142857	25	25.9333333333	28.1666666667	28.4333333333	28.7	29.1	31.7428571429	31.7428571429	32.4571428571
1	STR	Santarenzinho	2011_01	53.4117647059	52.1008403361	2011-01-18	15.4	26.5	115.3	45.4	23.8714285714	24.0714285714	24.1333333333	23.95	26.2571428571	26.8142857143	26.5	26.75	28.8	29.7428571429	28.9142857143	29.7666666667
1	STR	Santarenzinho	2011_02	38.7521367521	36.7521367521	2011-02-15	101.2	85.2	72.8	209.7	23.8285714286	23.3571428571	23.2714285714	23.1428571429	25.9857142857	25.3285714286	25.1428571429	24.8571428571	28.0428571429	27.5666666667	27.4571428571	27.1714285714
2	STR	Jd_Santarem	2011_03	40.0833333333	56.6666666667	2011-03-22	44.1	132.2	24.9	63.2	21.9571428571	21.8571428571	22.3	22.2714285714	26.1428571429	25.6214285714	26.2	26.4333333333	30.3285714286	29.3857142857	30.08	30.7333333333
2	STR	Jd_Santarem	2011_04	31.1596638655	47.0588235294	2011-04-12	79.1	98.4	204.3	44.1	21.9714285714	21.9571428571	21.8571428571	21.9571428571	25.7571428571	25.9642857143	25.5785714286	26.1428571429	29.5428571429	29.9714285714	29.3	30.3285714286
2	STR	Jd_Santarem	2011_05	18.9166666667	37.5	2011-05-10	60.3	51.7	66.8	169.2	22.2714285714	22.2571428571	21.8857142857	21.9428571429	26.0214285714	26.0285714286	26.25	25.6785714286	29.7714285714	29.8	30.6142857143	29.4142857143
2	STR	Jd_Santarem	2011_06	12.3361344538	22.6890756303	2011-06-14	29.5	23.3	27.1	13.4	22.3428571429	22.2714285714	22.1	22.0285714286	26.5428571429	27.0285714286	25.8714285714	26.2	30.7428571429	31.7857142857	29.6428571429	30.3714285714
2	STR	Jd_Santarem	2011_07	7.5416666667	15	2011-07-12	31.1	62.3	20.5	6.5	21.8285714286	21.8428571429	22.1142857143	22.5428571429	26.4142857143	26.3071428571	26.4	26.5714285714	31	30.7714285714	30.6857142857	30.6
2	STR	Jd_Santarem	2011_08	7.575	21.6666666667	2011-08-09	2.6	17.1	12	20.4	22.4142857143	22.2428571429	22.3	21.8571428571	27.2571428571	27.55	26.6428571429	25.9857142857	32.1	32.8571428571	30.9857142857	30.1142857143
2	STR	Jd_Santarem	2011_09	10.7583333333	25.8333333333	2011-09-20	12.3	13.9	5.3	9.6	22.5285714286	22.6857142857	22.3428571429	22.4714285714	27.6642857143	27.4214285714	27.4357142857	26.9642857143	32.8	32.1571428571	32.5285714286	31.4571428571
2	STR	Jd_Santarem	2011_10	11.3666666667	25	2011-10-11	1.6	2.6	0	12.3	23	22.9142857143	22.7142857143	22.5285714286	28.1642857143	27.7	27.9357142857	27.6642857143	33.3285714286	32.4857142857	33.1571428571	32.8
2	STR	Jd_Santarem	2011_11	18.5966386555	41.1764705882	2011-11-16	173.7	52.7	9.8	60.5	21.8714285714	22.1571428571	22.4714285714	22.1428571429	26.2142857143	26.5714285714	27.1642857143	26.8142857143	30.5571428571	30.9857142857	31.8571428571	31.4857142857
2	STR	Jd_Santarem	2011_12	18.4789915966	37.8151260504	2011-12-20	5.4	0	0	1.1	23	22.9571428571	22.5571428571	22.3142857143	27.7071428571	28.0214285714	27.2	27.3285714286	32.4142857143	33.0857142857	31.8428571429	32.3428571429
2	STR	Jd_Santarem	2012_01	34.1848739496	44.5378151261	2012-01-17	28.6	68.4	1.3	49.2	22.3714285714	22.3857142857	22.6714285714	22.2571428571	26.0642857143	26.55	27.3714285714	26.9	29.7571428571	30.7142857143	32.0714285714	31.5428571429
2	STR	Jd_Santarem	2012_02	30.7666666667	60	2012-02-15	79.5	22.9	105.3	39.1	21.7	22.1571428571	22.0714285714	21.8571428571	25.0857142857	25.8071428571	26.0071428571	25.8285714286	28.4714285714	29.4571428571	29.9428571429	29.8
2	STR	Republica	2011_03	27.9827586207	32.7586206897	2011-03-22	44.1	132.2	24.9	63.2	21.9571428571	21.8571428571	22.3	22.2714285714	26.1428571429	25.6214285714	26.2	26.4333333333	30.3285714286	29.3857142857	30.08	30.7333333333
2	STR	Republica	2011_04	46.275862069	56.0344827586	2011-04-12	79.1	98.4	204.3	44.1	21.9714285714	21.9571428571	21.8571428571	21.9571428571	25.7571428571	25.9642857143	25.5785714286	26.1428571429	29.5428571429	29.9714285714	29.3	30.3285714286
2	STR	Republica	2011_05	35.2605042017	46.218487395	2011-05-10	60.3	51.7	66.8	169.2	22.2714285714	22.2571428571	21.8857142857	21.9428571429	26.0214285714	26.0285714286	26.25	25.6785714286	29.7714285714	29.8	30.6142857143	29.4142857143
2	STR	Republica	2011_06	17.6554621849	36.974789916	2011-06-14	29.5	23.3	27.1	13.4	22.3428571429	22.2714285714	22.1	22.0285714286	26.5428571429	27.0285714286	25.8714285714	26.2	30.7428571429	31.7857142857	29.6428571429	30.3714285714
2	STR	Republica	2011_07	18.8235294118	41.1764705882	2011-07-12	31.1	62.3	20.5	6.5	21.8285714286	21.8428571429	22.1142857143	22.5428571429	26.4142857143	26.3071428571	26.4	26.5714285714	31	30.7714285714	30.6857142857	30.6
2	STR	Republica	2011_08	12.731092437	26.8907563025	2011-08-09	2.6	17.1	12	20.4	22.4142857143	22.2428571429	22.3	21.8571428571	27.2571428571	27.55	26.6428571429	25.9857142857	32.1	32.8571428571	30.9857142857	30.1142857143
2	STR	Republica	2011_09	35.1176470588	50.4201680672	2011-09-20	12.3	13.9	5.3	9.6	22.5285714286	22.6857142857	22.3428571429	22.4714285714	27.6642857143	27.4214285714	27.4357142857	26.9642857143	32.8	32.1571428571	32.5285714286	31.4571428571
2	STR	Republica	2011_10	25.1355932203	48.3050847458	2011-10-11	1.6	2.6	0	12.3	23	22.9142857143	22.7142857143	22.5285714286	28.1642857143	27.7	27.9357142857	27.6642857143	33.3285714286	32.4857142857	33.1571428571	32.8
2	STR	Republica	2011_11	18.906779661	49.1525423729	2011-11-16	173.7	52.7	9.8	60.5	21.8714285714	22.1571428571	22.4714285714	22.1428571429	26.2142857143	26.5714285714	27.1642857143	26.8142857143	30.5571428571	30.9857142857	31.8571428571	31.4857142857
2	STR	Republica	2011_12	33.475	35	2011-12-20	5.4	0	0	1.1	23	22.9571428571	22.5571428571	22.3142857143	27.7071428571	28.0214285714	27.2	27.3285714286	32.4142857143	33.0857142857	31.8428571429	32.3428571429
2	STR	Republica	2012_01	19.0916666667	35.8333333333	2012-01-17	28.6	68.4	1.3	49.2	22.3714285714	22.3857142857	22.6714285714	22.2571428571	26.0642857143	26.55	27.3714285714	26.9	29.7571428571	30.7142857143	32.0714285714	31.5428571429
2	STR	Republica	2012_02	52.1271186441	50.8474576271	2012-02-15	79.5	22.9	105.3	39.1	21.7	22.1571428571	22.0714285714	21.8571428571	25.0857142857	25.8071428571	26.0071428571	25.8285714286	28.4714285714	29.4571428571	29.9428571429	29.8
2	STR	Santarenzinho	2011_03	34.7333333333	57.5	2011-03-22	44.1	132.2	24.9	63.2	21.9571428571	21.8571428571	22.3	22.2714285714	26.1428571429	25.6214285714	26.2	26.4333333333	30.3285714286	29.3857142857	30.08	30.7333333333
2	STR	Santarenzinho	2011_04	16.218487395	21.8487394958	2011-04-12	79.1	98.4	204.3	44.1	21.9714285714	21.9571428571	21.8571428571	21.9571428571	25.7571428571	25.9642857143	25.5785714286	26.1428571429	29.5428571429	29.9714285714	29.3	30.3285714286
2	STR	Santarenzinho	2011_05	11.1583333333	30.8333333333	2011-05-10	60.3	51.7	66.8	169.2	22.2714285714	22.2571428571	21.8857142857	21.9428571429	26.0214285714	26.0285714286	26.25	25.6785714286	29.7714285714	29.8	30.6142857143	29.4142857143
2	STR	Santarenzinho	2011_06	5.3781512605	15.1260504202	2011-06-14	29.5	23.3	27.1	13.4	22.3428571429	22.2714285714	22.1	22.0285714286	26.5428571429	27.0285714286	25.8714285714	26.2	30.7428571429	31.7857142857	29.6428571429	30.3714285714
2	STR	Santarenzinho	2011_07	3.756302521	13.4453781513	2011-07-12	31.1	62.3	20.5	6.5	21.8285714286	21.8428571429	22.1142857143	22.5428571429	26.4142857143	26.3071428571	26.4	26.5714285714	31	30.7714285714	30.6857142857	30.6
2	STR	Santarenzinho	2011_08	12.1428571429	28.5714285714	2011-08-09	2.6	17.1	12	20.4	22.4142857143	22.2428571429	22.3	21.8571428571	27.2571428571	27.55	26.6428571429	25.9857142857	32.1	32.8571428571	30.9857142857	30.1142857143
2	STR	Santarenzinho	2011_09	17.4358974359	35.8974358974	2011-09-20	12.3	13.9	5.3	9.6	22.5285714286	22.6857142857	22.3428571429	22.4714285714	27.6642857143	27.4214285714	27.4357142857	26.9642857143	32.8	32.1571428571	32.5285714286	31.4571428571
2	STR	Santarenzinho	2011_10	24.6083333333	36.6666666667	2011-10-11	1.6	2.6	0	12.3	23	22.9142857143	22.7142857143	22.5285714286	28.1642857143	27.7	27.9357142857	27.6642857143	33.3285714286	32.4857142857	33.1571428571	32.8
2	STR	Santarenzinho	2011_11	21.4957983193	51.2605042017	2011-11-16	173.7	52.7	9.8	60.5	21.8714285714	22.1571428571	22.4714285714	22.1428571429	26.2142857143	26.5714285714	27.1642857143	26.8142857143	30.5571428571	30.9857142857	31.8571428571	31.4857142857
2	STR	Santarenzinho	2011_12	7.7333333333	19.1666666667	2011-12-20	5.4	0	0	1.1	23	22.9571428571	22.5571428571	22.3142857143	27.7071428571	28.0214285714	27.2	27.3285714286	32.4142857143	33.0857142857	31.8428571429	32.3428571429
2	STR	Santarenzinho	2012_01	17.15	23.3333333333	2012-01-17	28.6	68.4	1.3	49.2	22.3714285714	22.3857142857	22.6714285714	22.2571428571	26.0642857143	26.55	27.3714285714	26.9	29.7571428571	30.7142857143	32.0714285714	31.5428571429
2	STR	Santarenzinho	2012_02	33.575	50.8333333333	2012-02-15	79.5	22.9	105.3	39.1	21.7	22.1571428571	22.0714285714	21.8571428571	25.0857142857	25.8071428571	26.0071428571	25.8285714286	28.4714285714	29.4571428571	29.9428571429	29.8
1	Caxias	Bilac	2009_11	36.731092437	64.7058823529	2009-11-17	69.1	6	25.1	61	22.6	22	21.55	21.2285714286	24.4333333333	25.5333333333	23.2333333333	23.3285714286	26.5	29.4666666667	25.1833333333	26
1	Caxias	Bilac	2009_12	56.452173913	68.6956521739	2009-12-15	84.3	103.6	24.5	2.8	21.8428571429	22.0142857143	23.4666666667	22.66	24.3428571429	23.9285714286	25.65	25.54	27	25.8857142857	28.2166666667	29.26
1	Caxias	Bilac	2010_01	85.8070175439	77.1929824561	2010-01-19	37.2	2	0	31.9	23.2833333333	23.6833333333	23.9833333333	23.8	26.7166666667	27.2666666667	26.5	25.8857142857	30.3166666667	31.3166666667	29.45	28.3571428571
1	Caxias	Bilac	2010_02	80.188034188	82.0512820513	2010-02-09	0	52	134.3	37.2	24.1	23.1333333333	23.7571428571	23.2833333333	27.85	26.35	26.8	26.7166666667	32.025	30.3666666667	30.6142857143	30.3166666667
1	Caxias	Bilac	2010_03	45.6283185841	69.0265486726	2010-03-09	23.7	73.5	69.1	71.8	23.2166666667	22.96	24.2428571429	23.48	25.1	25.16	27.2285714286	26.9	26.3833333333	27.04	30.9857142857	30.96
1	Caxias	Bilac	2010_04	76.2045454545	72.7272727273	2010-04-20	0	0	98.4	38.9	22.1571428571	19.85	23.2	23.8833333333	24.2571428571	21.7166666667	24.3142857143	26.5333333333	27.6428571429	23.7166666667	25.7428571429	30.25
1	Caxias	Bilac	2010_05	30.2203389831	77.9661016949	2010-05-11	0	0	9.8	0	21.5857142857	20.7	22.95	22.1571428571	23.6	22.7333333333	26.2	24.2571428571	26.3285714286	25.1333333333	30.85	27.6428571429
1	Caxias	Bilac	2010_06	9.9230769231	47.8632478632	2010-06-15	0	0.5	0	14	18.2	18.06	20.2	20.4142857143	19.96	19.88	21.7714285714	22.4	22.52	22.48	24.0285714286	25.2428571429
1	Caxias	Bilac	2010_07	30.6610169492	54.2372881356	2010-07-13	2.8	0	0	0	19.5	19.1	19.1285714286	18.9428571429	22.1428571429	21	21.3142857143	21.9571428571	25.8571428571	24.3142857143	24.4857142857	25.8857142857
1	Caxias	Bilac	2010_08	14.5294117647	39.4957983193	2010-08-18	0	0	0	0	17.175	18.2857142857	19	19.16	20.2	20.1428571429	21.76	21.58	24.975	23	25.62	25.06
1	Caxias	Bilac	2010_09	17.5666666667	36.6666666667	2010-09-21	1	4.2	0	0	18.9142857143	17.7571428571	19.3333333333	20.0571428571	21.6142857143	20.6714285714	22.15	23.3714285714	25.1857142857	24.5428571429	25.8333333333	27.7571428571
1	Caxias	Bilac	2010_10	14.2136752137	35.0427350427	2010-10-14	12	9.8	127.3	1	18.2857142857	19.6285714286	19.1833333333	18.9	20.0428571429	21.5166666667	22	22.1	22.5428571429	24.8142857143	25.8	26.4
1	Caxias	Primavera	2009_11	28.7522123894	47.7876106195	2009-11-17	69.1	6	25.1	61	22.6	22	21.55	21.2285714286	24.4333333333	25.5333333333	23.2333333333	23.3285714286	26.5	29.4666666667	25.1833333333	26
1	Caxias	Primavera	2009_12	56.7719298246	69.298245614	2009-12-15	84.3	103.6	24.5	2.8	21.8428571429	22.0142857143	23.4666666667	22.66	24.3428571429	23.9285714286	25.65	25.54	27	25.8857142857	28.2166666667	29.26
1	Caxias	Primavera	2010_01	131.2767857143	88.3928571429	2010-01-19	37.2	2	0	31.9	23.2833333333	23.6833333333	23.9833333333	23.8	26.7166666667	27.2666666667	26.5	25.8857142857	30.3166666667	31.3166666667	29.45	28.3571428571
1	Caxias	Primavera	2010_02	73.7931034483	75.8620689655	2010-02-09	0	52	134.3	37.2	24.1	23.1333333333	23.7571428571	23.2833333333	27.85	26.35	26.8	26.7166666667	32.025	30.3666666667	30.6142857143	30.3166666667
1	Caxias	Primavera	2010_03	64.0256410256	68.3760683761	2010-03-09	23.7	73.5	69.1	71.8	23.2166666667	22.96	24.2428571429	23.48	25.1	25.16	27.2285714286	26.9	26.3833333333	27.04	30.9857142857	30.96
1	Caxias	Primavera	2010_04	84.9316239316	85.4700854701	2010-04-20	0	0	98.4	38.9	22.1571428571	19.85	23.2	23.8833333333	24.2571428571	21.7166666667	24.3142857143	26.5333333333	27.6428571429	23.7166666667	25.7428571429	30.25
1	Caxias	Primavera	2010_05	57.6486486486	83.7837837838	2010-05-11	0	0	9.8	0	21.5857142857	20.7	22.95	22.1571428571	23.6	22.7333333333	26.2	24.2571428571	26.3285714286	25.1333333333	30.85	27.6428571429
1	Caxias	Primavera	2010_06	18.6260869565	49.5652173913	2010-06-15	0	0.5	0	14	18.2	18.06	20.2	20.4142857143	19.96	19.88	21.7714285714	22.4	22.52	22.48	24.0285714286	25.2428571429
1	Caxias	Primavera	2010_07	28.3185840708	68.1415929204	2010-07-13	2.8	0	0	0	19.5	19.1	19.1285714286	18.9428571429	22.1428571429	21	21.3142857143	21.9571428571	25.8571428571	24.3142857143	24.4857142857	25.8857142857
1	Caxias	Primavera	2010_08	9.0347826087	33.9130434783	2010-08-18	0	0	0	0	17.175	18.2857142857	19	19.16	20.2	20.1428571429	21.76	21.58	24.975	23	25.62	25.06
1	Caxias	Primavera	2010_09	9.1949152542	32.2033898305	2010-09-21	1	4.2	0	0	18.9142857143	17.7571428571	19.3333333333	20.0571428571	21.6142857143	20.6714285714	22.15	23.3714285714	25.1857142857	24.5428571429	25.8333333333	27.7571428571
1	Caxias	Primavera	2010_10	9.5132743363	33.6283185841	2010-10-14	12	9.8	127.3	1	18.2857142857	19.6285714286	19.1833333333	18.9	20.0428571429	21.5166666667	22	22.1	22.5428571429	24.8142857143	25.8	26.4
1	Caxias	Saracuruna	2009_11	33.0571428571	57.1428571429	2009-11-17	69.1	6	25.1	61	22.6	22	21.55	21.2285714286	24.4333333333	25.5333333333	23.2333333333	23.3285714286	26.5	29.4666666667	25.1833333333	26
1	Caxias	Saracuruna	2009_12	42.4179104478	55.9701492537	2009-12-15	84.3	103.6	24.5	2.8	21.8428571429	22.0142857143	23.4666666667	22.66	24.3428571429	23.9285714286	25.65	25.54	27	25.8857142857	28.2166666667	29.26
1	Caxias	Saracuruna	2010_01	57.1481481481	64.8148148148	2010-01-19	37.2	2	0	31.9	23.2833333333	23.6833333333	23.9833333333	23.8	26.7166666667	27.2666666667	26.5	25.8857142857	30.3166666667	31.3166666667	29.45	28.3571428571
1	Caxias	Saracuruna	2010_02	59.4513274336	70.796460177	2010-02-09	0	52	134.3	37.2	24.1	23.1333333333	23.7571428571	23.2833333333	27.85	26.35	26.8	26.7166666667	32.025	30.3666666667	30.6142857143	30.3166666667
1	Caxias	Saracuruna	2010_03	53.9285714286	77.380952381	2010-03-09	23.7	73.5	69.1	71.8	23.2166666667	22.96	24.2428571429	23.48	25.1	25.16	27.2285714286	26.9	26.3833333333	27.04	30.9857142857	30.96
1	Caxias	Saracuruna	2010_04	42.1415929204	69.0265486726	2010-04-20	0	0	98.4	38.9	22.1571428571	19.85	23.2	23.8833333333	24.2571428571	21.7166666667	24.3142857143	26.5333333333	27.6428571429	23.7166666667	25.7428571429	30.25
1	Caxias	Saracuruna	2010_05	49.5438596491	73.6842105263	2010-05-11	0	0	9.8	0	21.5857142857	20.7	22.95	22.1571428571	23.6	22.7333333333	26.2	24.2571428571	26.3285714286	25.1333333333	30.85	27.6428571429
1	Caxias	Saracuruna	2010_06	7.6315789474	32.4561403509	2010-06-15	0	0.5	0	14	18.2	18.06	20.2	20.4142857143	19.96	19.88	21.7714285714	22.4	22.52	22.48	24.0285714286	25.2428571429
1	Caxias	Saracuruna	2010_07	20.4485981308	46.7289719626	2010-07-13	2.8	0	0	0	19.5	19.1	19.1285714286	18.9428571429	22.1428571429	21	21.3142857143	21.9571428571	25.8571428571	24.3142857143	24.4857142857	25.8857142857
1	Caxias	Saracuruna	2010_08	4.0714285714	20.5357142857	2010-08-18	0	0	0	0	17.175	18.2857142857	19	19.16	20.2	20.1428571429	21.76	21.58	24.975	23	25.62	25.06
1	Caxias	Saracuruna	2010_09	8.6260869565	27.8260869565	2010-09-21	1	4.2	0	0	18.9142857143	17.7571428571	19.3333333333	20.0571428571	21.6142857143	20.6714285714	22.15	23.3714285714	25.1857142857	24.5428571429	25.8333333333	27.7571428571
1	Caxias	Saracuruna	2010_10	5.6788990826	22.9357798165	2010-10-14	12	9.8	127.3	1	18.2857142857	19.6285714286	19.1833333333	18.9	20.0428571429	21.5166666667	22	22.1	22.5428571429	24.8142857143	25.8	26.4
2	NIG	Cabuçu	2011_07	15.1929824561	41.2280701754	2011-07-19	0	1.1	1	9.5	15.7428571429	13.6285714286	17.0571428571	16.9857142857	22.2071428571	19.3071428571	20.8285714286	21.2071428571	28.6714285714	24.9857142857	24.6	25.4285714286
2	NIG	Cabuçu	2011_08	19.5042735043	31.6239316239	2011-08-16	0.7	6.2	0	9.8	18.4142857143	16.8	17.3142857143	16.4571428571	23.8928571429	22.1285714286	22.8785714286	21.5357142857	29.3714285714	27.4571428571	28.4428571429	26.6142857143
2	NIG	Cabuçu	2011_09	14.3739130435	37.3913043478	2011-09-20	14.8	0.9	5.2	0	16.9571428571	17.8285714286	16.2571428571	18.4142857143	21.8785714286	22.7571428571	21.3285714286	24.9357142857	26.8	27.6857142857	26.4	31.4571428571
2	NIG	Cabuçu	2011_10	17.775862069	39.6551724138	2011-10-11	30.8	17.4	0.8	14.8	20.7285714286	19.5	17.8714285714	16.9571428571	26.1428571429	24.7071428571	22.3928571429	21.8785714286	31.5571428571	29.9142857143	26.9142857143	26.8
2	NIG	Cabuçu	2011_11	68.7079646018	67.2566371681	2011-11-17	49.4	0	10.7	0	21.6714285714	18.3571428571	18.7285714286	18.8571428571	24.9285714286	24.15	22.5142857143	24.7	28.1857142857	29.9428571429	26.3	30.5428571429
2	NIG	Cabuçu	2011_12	57.7328767123	60.9589041096	2011-12-13	18.2	0	20.9	12.2	21.7714285714	21.2285714286	21.7571428571	19.1714285714	25.9642857143	25.2071428571	24.4428571429	23.3	30.1571428571	29.1857142857	27.1285714286	27.4285714286
2	NIG	Cabuçu	2012_01	140.8965517241	88.7931034483	2012-01-17	22	28.3	97.8	64.6	23.4571428571	21.7	21	23.2285714286	28.5357142857	26.1714285714	24.0214285714	28.0357142857	33.6142857143	30.6428571429	27.0428571429	32.8428571429
2	NIG	Cabuçu	2012_02	65.0614035088	78.9473684211	2012-02-14	18.9	6.9	46	5.2	23.6428571429	22.2857142857	21.1285714286	23.3428571429	28.7642857143	29.1	24.5	28.7857142857	33.8857142857	35.9142857143	27.8714285714	34.2285714286
2	NIG	Cabuçu	2012_03	111.1415929204	77.8761061947	2012-03-27	22.8	68.5	2.1	55.4	23.2571428571	21.9571428571	22.6	23.5	28.4928571429	26.2214285714	27.85	28.9857142857	33.7285714286	30.4857142857	33.1	34.4714285714
2	NIG	Cabuçu	2012_04	139.9237288136	77.1186440678	2012-04-17	3	19.1	24.2	22.8	22.4714285714	22.6857142857	21.8285714286	23.2571428571	27.2071428571	27.2142857143	25.4571428571	28.4928571429	31.9428571429	31.7428571429	29.0857142857	33.7285714286
2	NIG	Cabuçu	2012_05	105.8644067797	85.593220339	2012-05-15	59.1	12.6	67.2	13.4	19.1	17.7571428571	21	20.9	23.3142857143	22.2428571429	23.9428571429	24.6785714286	27.5285714286	26.7285714286	26.8857142857	28.4571428571
2	NIG	Cabuçu	2012_06	73.7948717949	69.2307692308	2012-07-03	0.1	42.2	0	21.8	17.4	19.5285714286	19.9428571429	18.9428571429	23.29	22.3428571429	24.1642857143	21.4857142857	29.18	25.1571428571	28.3857142857	24.0285714286
2	NIG	Ceramica	2011_07	49.8181818182	67.2727272727	2011-07-19	0	1.1	1	9.5	15.7428571429	13.6285714286	17.0571428571	16.9857142857	22.2071428571	19.3071428571	20.8285714286	21.2071428571	28.6714285714	24.9857142857	24.6	25.4285714286
2	NIG	Ceramica	2011_08	33.475	70.8333333333	2011-08-16	0.7	6.2	0	9.8	18.4142857143	16.8	17.3142857143	16.4571428571	23.8928571429	22.1285714286	22.8785714286	21.5357142857	29.3714285714	27.4571428571	28.4428571429	26.6142857143
2	NIG	Ceramica	2011_09	18.686440678	47.4576271186	2011-09-20	14.8	0.9	5.2	0	16.9571428571	17.8285714286	16.2571428571	18.4142857143	21.8785714286	22.7571428571	21.3285714286	24.9357142857	26.8	27.6857142857	26.4	31.4571428571
2	NIG	Ceramica	2011_10	18.9661016949	55.9322033898	2011-10-11	30.8	17.4	0.8	14.8	20.7285714286	19.5	17.8714285714	16.9571428571	26.1428571429	24.7071428571	22.3928571429	21.8785714286	31.5571428571	29.9142857143	26.9142857143	26.8
2	NIG	Ceramica	2011_11	66.7280701754	78.0701754386	2011-11-17	49.4	0	10.7	0	21.6714285714	18.3571428571	18.7285714286	18.8571428571	24.9285714286	24.15	22.5142857143	24.7	28.1857142857	29.9428571429	26.3	30.5428571429
2	NIG	Ceramica	2011_12	54.9495798319	71.4285714286	2011-12-13	18.2	0	20.9	12.2	21.7714285714	21.2285714286	21.7571428571	19.1714285714	25.9642857143	25.2071428571	24.4428571429	23.3	30.1571428571	29.1857142857	27.1285714286	27.4285714286
2	NIG	Ceramica	2012_01	112.1217391304	80.8695652174	2012-01-17	22	28.3	97.8	64.6	23.4571428571	21.7	21	23.2285714286	28.5357142857	26.1714285714	24.0214285714	28.0357142857	33.6142857143	30.6428571429	27.0428571429	32.8428571429
2	NIG	Ceramica	2012_02	34.0956521739	59.1304347826	2012-02-14	18.9	6.9	46	5.2	23.6428571429	22.2857142857	21.1285714286	23.3428571429	28.7642857143	29.1	24.5	28.7857142857	33.8857142857	35.9142857143	27.8714285714	34.2285714286
2	NIG	Ceramica	2012_03	37.5	74.5614035088	2012-03-27	22.8	68.5	2.1	55.4	23.2571428571	21.9571428571	22.6	23.5	28.4928571429	26.2214285714	27.85	28.9857142857	33.7285714286	30.4857142857	33.1	34.4714285714
2	NIG	Ceramica	2012_04	40.8991596639	79.8319327731	2012-04-17	3	19.1	24.2	22.8	22.4714285714	22.6857142857	21.8285714286	23.2571428571	27.2071428571	27.2142857143	25.4571428571	28.4928571429	31.9428571429	31.7428571429	29.0857142857	33.7285714286
2	NIG	Ceramica	2012_05	31.1083333333	67.5	2012-05-15	59.1	12.6	67.2	13.4	19.1	17.7571428571	21	20.9	23.3142857143	22.2428571429	23.9428571429	24.6785714286	27.5285714286	26.7285714286	26.8857142857	28.4571428571
2	NIG	Ceramica	2012_06	14.9152542373	37.2881355932	2012-07-03	0.1	42.2	0	21.8	17.4	19.5285714286	19.9428571429	18.9428571429	23.29	22.3428571429	24.1642857143	21.4857142857	29.18	25.1571428571	28.3857142857	24.0285714286
2	NIG	Moqueta	2011_07	29.0672268908	63.025210084	2011-07-19	0	1.1	1	9.5	15.7428571429	13.6285714286	17.0571428571	16.9857142857	22.2071428571	19.3071428571	20.8285714286	21.2071428571	28.6714285714	24.9857142857	24.6	25.4285714286
2	NIG	Moqueta	2011_08	28.3361344538	65.5462184874	2011-08-16	0.7	6.2	0	9.8	18.4142857143	16.8	17.3142857143	16.4571428571	23.8928571429	22.1285714286	22.8785714286	21.5357142857	29.3714285714	27.4571428571	28.4428571429	26.6142857143
2	NIG	Moqueta	2011_09	28.512605042	45.3781512605	2011-09-20	14.8	0.9	5.2	0	16.9571428571	17.8285714286	16.2571428571	18.4142857143	21.8785714286	22.7571428571	21.3285714286	24.9357142857	26.8	27.6857142857	26.4	31.4571428571
2	NIG	Moqueta	2011_10	32.4745762712	57.6271186441	2011-10-11	30.8	17.4	0.8	14.8	20.7285714286	19.5	17.8714285714	16.9571428571	26.1428571429	24.7071428571	22.3928571429	21.8785714286	31.5571428571	29.9142857143	26.9142857143	26.8
2	NIG	Moqueta	2011_11	59.8235294118	68.0672268908	2011-11-17	49.4	0	10.7	0	21.6714285714	18.3571428571	18.7285714286	18.8571428571	24.9285714286	24.15	22.5142857143	24.7	28.1857142857	29.9428571429	26.3	30.5428571429
2	NIG	Moqueta	2011_12	54.3949579832	77.3109243697	2011-12-13	18.2	0	20.9	12.2	21.7714285714	21.2285714286	21.7571428571	19.1714285714	25.9642857143	25.2071428571	24.4428571429	23.3	30.1571428571	29.1857142857	27.1285714286	27.4285714286
2	NIG	Moqueta	2012_01	96.1833333333	89.1666666667	2012-01-17	22	28.3	97.8	64.6	23.4571428571	21.7	21	23.2285714286	28.5357142857	26.1714285714	24.0214285714	28.0357142857	33.6142857143	30.6428571429	27.0428571429	32.8428571429
2	NIG	Moqueta	2012_02	30.6355932203	62.7118644068	2012-02-14	18.9	6.9	46	5.2	23.6428571429	22.2857142857	21.1285714286	23.3428571429	28.7642857143	29.1	24.5	28.7857142857	33.8857142857	35.9142857143	27.8714285714	34.2285714286
2	NIG	Moqueta	2012_03	22.6806722689	36.974789916	2012-03-27	22.8	68.5	2.1	55.4	23.2571428571	21.9571428571	22.6	23.5	28.4928571429	26.2214285714	27.85	28.9857142857	33.7285714286	30.4857142857	33.1	34.4714285714
2	NIG	Moqueta	2012_04	57.5	61.6666666667	2012-04-17	3	19.1	24.2	22.8	22.4714285714	22.6857142857	21.8285714286	23.2571428571	27.2071428571	27.2142857143	25.4571428571	28.4928571429	31.9428571429	31.7428571429	29.0857142857	33.7285714286
2	NIG	Moqueta	2012_05	26.0924369748	52.9411764706	2012-05-15	59.1	12.6	67.2	13.4	19.1	17.7571428571	21	20.9	23.3142857143	22.2428571429	23.9428571429	24.6785714286	27.5285714286	26.7285714286	26.8857142857	28.4571428571
2	NIG	Moqueta	2012_06	30.4117647059	64.7058823529	2012-07-03	0.1	42.2	0	21.8	17.4	19.5285714286	19.9428571429	18.9428571429	23.29	22.3428571429	24.1642857143	21.4857142857	29.18	25.1571428571	28.3857142857	24.0285714286
