# Supplementary material for: Surveillance of Aedes aegypti: Comparison of House Index with Four Alternative Traps
Source: PLoS Negl Trop Dis. 2015 Feb 10;9(2):e0003475. doi: 10.1371/journal.pntd.0003475 (PMC4323346; doi:10.1371/journal.pntd.0003475)
Supplement: S1 Dataset — It consists of four.csv files, one for each trap ADT.csv contains the Adultrap data, BGS.csv contains the BG Sentinel data, MQT.csv contains the Mosquitrap data, OVT.csv contains the Ovitrap data Each file has the following variables: year (1 or 2), city (one of the five cities), Neig (3 neighborhoods per city), Month, HI (House index), di (density index), ADTpi (positivty index), date (date), Prec_0, Prec_1, Prec_2, Prec_3 (mm rainfall at lag 0 to 3 weeks), T_Min_0, T_Min_1, T_Min_2, T_Min_3 (mean minimum temperature at lag 0 to 3 weeks), T_Med_0, T_Med_1, T_Med_2, T_Med_3 (mean daily temperature at lag 0 to 3 weeks), T_Max_0, T_Max_1, T_Max_2, T_Max_3 (mean maximum temperature at lag 0 to 3 weeks). (ZIP) [file pntd.0003475.s002.zip › data/MQT.csv]

year	city	Neig	Month	MQTdi	MQTpi	date	Prec_0	Prec_1	Prec_2	Prec_3	T_Min_0	T_Min_1	T_Min_2	T_Min_3	T_Med_0	T_Med_1	T_Med_2	T_Med_3	T_Max_0	T_Max_1	T_Max_2	T_Max_3
2	CGR	Carlota	2010_12	NA	NA	2010-12-14	113.5	91.3	76.6	14.9	17.69	19.43	19.48	18.54	20.784625	22.3162361111	22.2081666667	23.7471111111	25.15	24.76	27.63	29.13
2	CGR	Carlota	2011_01	NA	NA	2011-01-18	86.7	3.5	28.5	58.3	19.04	19.15	19.65	16.34	22.3545069444	20.7846597222	23.0688333333	19.8557291667	27.73	22.85	27.46	24.26
2	CGR	Carlota	2011_02	0	0	2011-02-28	35.4	30.8	74.4	86.7	18.03	15.66	18.5	19.04	20.5099236111	21.5180833333	22.0879403794	22.3545069444	22.6	26.02	23.79	27.73
2	CGR	Carlota	2011_03	0.037037037	3.7037037037	2011-03-22	0	31.3	15.4	70.7	19.03	17.12	18.8	16.34	21.7521666667	23.9212777778	22.4494444444	19.8557291667	23.92	30.14	26.26	24.26
2	CGR	Carlota	2011_04	0.125	3.125	2011-04-19	0	34.3	4.9	22.8	11.29	12.73	18.03	19.03	16.9937916667	17.8195486111	22.7165694444	22.9207916667	24.82	24.53	27.36	28.94
2	CGR	Carlota	2011_05	0	0	2011-05-17	10.4	19.2	0	0	7.16	7.22	14.6	16.97	13.8423263889	12.3918333333	19.9220069444	21.826125	21.33	19.26	24.39	28.57
2	CGR	Carlota	2011_06	0.03125	3.125	2011-06-14	1.4	0	17.6	19	10.16	7.49	8.1	9.69	16.4909166667	13.6637083333	13.1601736111	15.1970833333	23.94	20.46	19.87	19.43
2	CGR	Carlota	2011_07	0	0	2011-07-19	0	0	0	0	4.01	14.22	11.82	14.08	8.3825152778	20.6605902778	18.9426736111	21.4920902778	13.12	28.74	26.73	29.07
2	CGR	Carlota	2011_08	0.09375	6.25	2011-08-16	0	0	0	9.7	5	8.7	11.42	7.89	10.7849354167	11.69825	19.0854722222	8.9389583333	19.33	15.52	24.85	10.84
2	CGR	Carlota	2011_09	0	0	2011-09-20	20.1	0	0	0	16.49	13.91	11.56	17.29	23.6859236111	19.3714652778	17.4412152778	26.6401944444	32.55	29.1	25.43	33.99
2	CGR	Carlota	2011_10	0.064516129	3.2258064516	2011-10-25	10.1	0.2	63.4	129.5	11.81	13.83	13.23	13.3	21.1364375	19.7411527778	18.0058402778	17.957125	26.86	24.87	24.32	21.85
2	CGR	Carlota	2011_11	0.03125	3.125	2011-11-15	2.1	11.1	42.1	10.1	13.8	14.64	14.18	11.81	18.4991736111	19.7472847222	18.6378541667	21.1364375	24.33	23.45	20.06	26.86
2	CGR	Carlota	2011_12	0	0	2011-12-13	113.5	91.3	76.6	14.9	17.69	19.43	19.48	18.54	20.784625	22.3162361111	22.2081666667	23.7471111111	25.15	24.76	27.63	29.13
2	CGR	Carlota	2012_01	0	0	2012-01-17	86.7	3.5	28.5	58.3	19.04	19.15	19.65	16.34	22.3545069444	20.7846597222	23.0688333333	19.8557291667	27.73	22.85	27.46	24.26
2	CGR	Guanandi	2010_12	NA	NA	2010-12-14	35.4	30.8	74.4	86.7	18.03	15.66	18.5	19.04	20.5099236111	21.5180833333	22.0879403794	22.3545069444	22.6	26.02	23.79	27.73
2	CGR	Guanandi	2011_01	NA	NA	2011-01-18	0	31.3	15.4	70.7	19.03	17.12	18.8	16.34	21.7521666667	23.9212777778	22.4494444444	19.8557291667	23.92	30.14	26.26	24.26
2	CGR	Guanandi	2011_02	0.1935483871	12.9032258065	2011-02-28	0	34.3	4.9	22.8	11.29	12.73	18.03	19.03	16.9937916667	17.8195486111	22.7165694444	22.9207916667	24.82	24.53	27.36	28.94
2	CGR	Guanandi	2011_03	0.1290322581	12.9032258065	2011-03-22	10.4	19.2	0	0	7.16	7.22	14.6	16.97	13.8423263889	12.3918333333	19.9220069444	21.826125	21.33	19.26	24.39	28.57
2	CGR	Guanandi	2011_04	0	0	2011-04-19	1.4	0	17.6	19	10.16	7.49	8.1	9.69	16.4909166667	13.6637083333	13.1601736111	15.1970833333	23.94	20.46	19.87	19.43
2	CGR	Guanandi	2011_05	0.125	12.5	2011-05-17	0	0	0	0	4.01	14.22	11.82	14.08	8.3825152778	20.6605902778	18.9426736111	21.4920902778	13.12	28.74	26.73	29.07
2	CGR	Guanandi	2011_06	0.0625	6.25	2011-06-14	0	0	0	9.7	5	8.7	11.42	7.89	10.7849354167	11.69825	19.0854722222	8.9389583333	19.33	15.52	24.85	10.84
2	CGR	Guanandi	2011_07	0	0	2011-07-19	20.1	0	0	0	16.49	13.91	11.56	17.29	23.6859236111	19.3714652778	17.4412152778	26.6401944444	32.55	29.1	25.43	33.99
2	CGR	Guanandi	2011_08	0.09375	9.375	2011-08-16	10.1	0.2	63.4	129.5	11.81	13.83	13.23	13.3	21.1364375	19.7411527778	18.0058402778	17.957125	26.86	24.87	24.32	21.85
2	CGR	Guanandi	2011_09	0.0322580645	3.2258064516	2011-09-20	2.1	11.1	42.1	10.1	13.8	14.64	14.18	11.81	18.4991736111	19.7472847222	18.6378541667	21.1364375	24.33	23.45	20.06	26.86
2	CGR	Guanandi	2011_10	0.34375	18.75	2011-10-25	113.5	91.3	76.6	14.9	17.69	19.43	19.48	18.54	20.784625	22.3162361111	22.2081666667	23.7471111111	25.15	24.76	27.63	29.13
2	CGR	Guanandi	2011_11	0.1875	15.625	2011-11-15	86.7	3.5	28.5	58.3	19.04	19.15	19.65	16.34	22.3545069444	20.7846597222	23.0688333333	19.8557291667	27.73	22.85	27.46	24.26
2	CGR	Guanandi	2011_12	0.2903225806	19.3548387097	2011-12-13	35.4	30.8	74.4	86.7	18.03	15.66	18.5	19.04	20.5099236111	21.5180833333	22.0879403794	22.3545069444	22.6	26.02	23.79	27.73
2	CGR	Guanandi	2012_01	0.1875	15.625	2012-01-17	0	31.3	15.4	70.7	19.03	17.12	18.8	16.34	21.7521666667	23.9212777778	22.4494444444	19.8557291667	23.92	30.14	26.26	24.26
2	CGR	Planalto	2010_12	NA	NA	2010-12-14	0	34.3	4.9	22.8	11.29	12.73	18.03	19.03	16.9937916667	17.8195486111	22.7165694444	22.9207916667	24.82	24.53	27.36	28.94
2	CGR	Planalto	2011_01	NA	NA	2011-01-18	10.4	19.2	0	0	7.16	7.22	14.6	16.97	13.8423263889	12.3918333333	19.9220069444	21.826125	21.33	19.26	24.39	28.57
2	CGR	Planalto	2011_02	0.1333333333	10	2011-02-28	1.4	0	17.6	19	10.16	7.49	8.1	9.69	16.4909166667	13.6637083333	13.1601736111	15.1970833333	23.94	20.46	19.87	19.43
2	CGR	Planalto	2011_03	0.064516129	6.4516129032	2011-03-22	0	0	0	0	4.01	14.22	11.82	14.08	8.3825152778	20.6605902778	18.9426736111	21.4920902778	13.12	28.74	26.73	29.07
2	CGR	Planalto	2011_04	0.0333333333	3.3333333333	2011-04-19	0	0	0	9.7	5	8.7	11.42	7.89	10.7849354167	11.69825	19.0854722222	8.9389583333	19.33	15.52	24.85	10.84
2	CGR	Planalto	2011_05	0.09375	9.375	2011-05-17	20.1	0	0	0	16.49	13.91	11.56	17.29	23.6859236111	19.3714652778	17.4412152778	26.6401944444	32.55	29.1	25.43	33.99
2	CGR	Planalto	2011_06	0	0	2011-06-14	10.1	0.2	63.4	129.5	11.81	13.83	13.23	13.3	21.1364375	19.7411527778	18.0058402778	17.957125	26.86	24.87	24.32	21.85
2	CGR	Planalto	2011_07	0.03125	3.125	2011-07-19	2.1	11.1	42.1	10.1	13.8	14.64	14.18	11.81	18.4991736111	19.7472847222	18.6378541667	21.1364375	24.33	23.45	20.06	26.86
2	CGR	Planalto	2011_08	0.09375	6.25	2011-08-16	0.6	1.6	21.6	31.4	18.03	15.66	17.76	16.34	20.5099236111	21.5180833333	23	19.8557291667	22.6	26.02	29.18	24.26
2	CGR	Planalto	2011_09	0	0	2011-09-20	105	50	150	NA	19.26	18.24	19.2	19.7	20.497	22.0941388889	22.1462361111	22.4646458333	21.87	27.63	27.6	29.4
2	CGR	Planalto	2011_10	0.25	12.5	2011-10-25	0.2	210	170	NA	18.05	18.57	18.84	19.26	20.4251458333	22.4182777778	20.4569583333	20.497	25.68	27.33	23.07	21.87
2	CGR	Planalto	2011_11	0.0322580645	3.2258064516	2011-11-15	0.5	0.25	180	NA	18.06	14.59	16.64	18.91	23.0937083333	21.1931736111	20.9951666667	21.7019166667	31.36	26.86	23.48	28.74
2	CGR	Planalto	2011_12	0	0	2011-12-13	80	75	150	NA	10.02	14.7	8.63	16.4	13.82875	20.7071597222	13.7700347222	20.0217916667	20.06	28.94	17.8	25.98
2	CGR	Planalto	2012_01	0	0	2012-01-17	34	7	120	NA	11.83	9.7	10.49	11.15	15.7230347222	15.7952361111	16.9913611111	18.1485833333	20.21	23.54	25.46	24.07
2	PNM	Areia	2010_12	NA	NA	2010-12-14	0	0	0	0	NA	NA	NA	NA	NA	NA	NA	NA	NA	NA	NA	NA
2	PNM	Areia	2011_01	NA	NA	2011-01-18	0	0	0	0	NA	NA	NA	NA	NA	NA	NA	NA	NA	NA	NA	NA
2	PNM	Areia	2011_02	0.8333333333	30	2011-02-15	46.3	1.2	17.2	165.7	24.5571428571	25.5714285714	24.5714285714	23.2	27.5642857143	28.2	27.4285714286	26.1857142857	30.5714285714	30.8285714286	30.2857142857	29.1714285714
2	PNM	Areia	2011_03	0.3870967742	19.3548387097	2011-03-22	0	62	17.2	7	24.0857142857	24.1857142857	24.9714285714	25.1714285714	27.6285714286	27.4214285714	27.9714285714	28.0142857143	31.1714285714	30.6571428571	30.9714285714	30.8571428571
2	PNM	Areia	2011_04	0.4375	15.625	2011-04-12	34.9	28.5	67.2	0	24.5428571429	24.6857142857	24.5571428571	24.0857142857	27.3428571429	27.9142857143	27.6214285714	27.6285714286	30.1428571429	31.1428571429	30.6857142857	31.1714285714
2	PNM	Areia	2011_05	0.064516129	6.4516129032	2011-05-10	131.1	72.6	64.3	207.9	23.5142857143	23.9	22.9	23.2	26.5142857143	26.9642857143	26.2214285714	26.2857142857	29.5142857143	30.0285714286	29.5428571429	29.3714285714
2	PNM	Areia	2011_06	0.125	12.5	2011-06-14	60.4	116.6	36.4	134.3	22.1571428571	22.8142857143	23.0428571429	23.1285714286	25.35	26.0928571429	26.4214285714	26.0785714286	28.5428571429	29.3714285714	29.8	29.0285714286
2	PNM	Areia	2011_07	0.0322580645	3.2258064516	2011-07-19	67	66	102.6	86	21.1857142857	21.9285714286	21.9285714286	22.2142857143	24.3928571429	25.25	24.85	25.3642857143	27.6	28.5714285714	27.7714285714	28.5142857143
2	PNM	Areia	2011_08	0.2903225806	19.3548387097	2011-08-09	1.3	10	1	67	22.2857142857	21.8571428571	21.7	21.1857142857	25.75	25.2428571429	25.3928571429	24.3928571429	29.2142857143	28.6285714286	29.0857142857	27.6
2	PNM	Areia	2011_09	0.1666666667	6.6666666667	2011-09-20	24.3	3.1	7.3	33.4	21.9571428571	21.4714285714	21.4142857143	21.7428571429	25.3928571429	25.3357142857	25.2642857143	25.2428571429	28.8285714286	29.2	29.1142857143	28.7428571429
2	PNM	Areia	2011_10	0.3125	18.75	2011-10-11	2.9	0	1.6	24.3	23.0428571429	22.9	22.1285714286	21.9571428571	26.3928571429	26.2214285714	25.8357142857	25.3928571429	29.7428571429	29.5428571429	29.5428571429	28.8285714286
2	PNM	Areia	2011_11	0.28125	18.75	2011-11-15	35.3	3.5	0.2	11.7	23.7142857143	25.1142857143	24.8	24.3	26.7142857143	27.7	27.4428571429	27.0642857143	29.7142857143	30.2857142857	30.0857142857	29.8285714286
2	PNM	Areia	2011_12	0.064516129	6.4516129032	2011-12-13	0	5.4	5.2	0	25.2285714286	24.6428571429	24.7142857143	25.1714285714	27.7714285714	27.4928571429	27.4714285714	27.6857142857	30.3142857143	30.3428571429	30.2285714286	30.2
2	PNM	Areia	2012_01	0.1935483871	9.6774193548	2012-01-24	44.1	2.5	24.6	5.7	24.3857142857	24.6285714286	24.5571428571	24.6857142857	27.3071428571	27.5	27.45	27.6285714286	30.2285714286	30.3714285714	30.3428571429	30.5714285714
2	PNM	Emaus	2010_12	NA	NA	2010-12-14	0	0	0	0	NA	NA	NA	NA	NA	NA	NA	NA	NA	NA	NA	NA
2	PNM	Emaus	2011_01	NA	NA	2011-01-18	0	0	0	0	NA	NA	NA	NA	NA	NA	NA	NA	NA	NA	NA	NA
2	PNM	Emaus	2011_02	0.2903225806	25.8064516129	2011-02-15	46.3	1.2	17.2	165.7	24.5571428571	25.5714285714	24.5714285714	23.2	27.5642857143	28.2	27.4285714286	26.1857142857	30.5714285714	30.8285714286	30.2857142857	29.1714285714
2	PNM	Emaus	2011_03	0.1875	15.625	2011-03-22	0	62	17.2	7	24.0857142857	24.1857142857	24.9714285714	25.1714285714	27.6285714286	27.4214285714	27.9714285714	28.0142857143	31.1714285714	30.6571428571	30.9714285714	30.8571428571
2	PNM	Emaus	2011_04	0.21875	18.75	2011-04-12	34.9	28.5	67.2	0	24.5428571429	24.6857142857	24.5571428571	24.0857142857	27.3428571429	27.9142857143	27.6214285714	27.6285714286	30.1428571429	31.1428571429	30.6857142857	31.1714285714
2	PNM	Emaus	2011_05	0.25	9.375	2011-05-10	131.1	72.6	64.3	207.9	23.5142857143	23.9	22.9	23.2	26.5142857143	26.9642857143	26.2214285714	26.2857142857	29.5142857143	30.0285714286	29.5428571429	29.3714285714
2	PNM	Emaus	2011_06	0.40625	12.5	2011-06-14	60.4	116.6	36.4	134.3	22.1571428571	22.8142857143	23.0428571429	23.1285714286	25.35	26.0928571429	26.4214285714	26.0785714286	28.5428571429	29.3714285714	29.8	29.0285714286
2	PNM	Emaus	2011_07	0.09375	9.375	2011-07-19	67	66	102.6	86	21.1857142857	21.9285714286	21.9285714286	22.2142857143	24.3928571429	25.25	24.85	25.3642857143	27.6	28.5714285714	27.7714285714	28.5142857143
2	PNM	Emaus	2011_08	0.09375	9.375	2011-08-09	1.3	10	1	67	22.2857142857	21.8571428571	21.7	21.1857142857	25.75	25.2428571429	25.3928571429	24.3928571429	29.2142857143	28.6285714286	29.0857142857	27.6
2	PNM	Emaus	2011_09	0.0967741935	9.6774193548	2011-09-20	24.3	3.1	7.3	33.4	21.9571428571	21.4714285714	21.4142857143	21.7428571429	25.3928571429	25.3357142857	25.2642857143	25.2428571429	28.8285714286	29.2	29.1142857143	28.7428571429
2	PNM	Emaus	2011_10	0.125	12.5	2011-10-11	2.9	0	1.6	24.3	23.0428571429	22.9	22.1285714286	21.9571428571	26.3928571429	26.2214285714	25.8357142857	25.3928571429	29.7428571429	29.5428571429	29.5428571429	28.8285714286
2	PNM	Emaus	2011_11	0.1875	12.5	2011-11-15	35.3	3.5	0.2	11.7	23.7142857143	25.1142857143	24.8	24.3	26.7142857143	27.7	27.4428571429	27.0642857143	29.7142857143	30.2857142857	30.0857142857	29.8285714286
2	PNM	Emaus	2011_12	0.03125	3.125	2011-12-13	0	5.4	5.2	0	25.2285714286	24.6428571429	24.7142857143	25.1714285714	27.7714285714	27.4928571429	27.4714285714	27.6857142857	30.3142857143	30.3428571429	30.2285714286	30.2
2	PNM	Emaus	2012_01	0.03125	3.125	2012-01-24	44.1	2.5	24.6	5.7	24.3857142857	24.6285714286	24.5571428571	24.6857142857	27.3071428571	27.5	27.45	27.6285714286	30.2285714286	30.3714285714	30.3428571429	30.5714285714
2	PNM	Liberdade	2010_12	NA	NA	2010-12-14	0	0	0	0	NA	NA	NA	NA	NA	NA	NA	NA	NA	NA	NA	NA
2	PNM	Liberdade	2011_01	NA	NA	2011-01-18	0	0	0	0	NA	NA	NA	NA	NA	NA	NA	NA	NA	NA	NA	NA
2	PNM	Liberdade	2011_02	0.5625	31.25	2011-02-15	46.3	1.2	17.2	165.7	24.5571428571	25.5714285714	24.5714285714	23.2	27.5642857143	28.2	27.4285714286	26.1857142857	30.5714285714	30.8285714286	30.2857142857	29.1714285714
2	PNM	Liberdade	2011_03	0.5	34.375	2011-03-22	0	62	17.2	7	24.0857142857	24.1857142857	24.9714285714	25.1714285714	27.6285714286	27.4214285714	27.9714285714	28.0142857143	31.1714285714	30.6571428571	30.9714285714	30.8571428571
2	PNM	Liberdade	2011_04	0.3548387097	16.1290322581	2011-04-12	34.9	28.5	67.2	0	24.5428571429	24.6857142857	24.5571428571	24.0857142857	27.3428571429	27.9142857143	27.6214285714	27.6285714286	30.1428571429	31.1428571429	30.6857142857	31.1714285714
2	PNM	Liberdade	2011_05	0	0	2011-05-10	131.1	72.6	64.3	207.9	23.5142857143	23.9	22.9	23.2	26.5142857143	26.9642857143	26.2214285714	26.2857142857	29.5142857143	30.0285714286	29.5428571429	29.3714285714
2	PNM	Liberdade	2011_06	0.0967741935	9.6774193548	2011-06-14	60.4	116.6	36.4	134.3	22.1571428571	22.8142857143	23.0428571429	23.1285714286	25.35	26.0928571429	26.4214285714	26.0785714286	28.5428571429	29.3714285714	29.8	29.0285714286
2	PNM	Liberdade	2011_07	0.0322580645	3.2258064516	2011-07-19	67	66	102.6	86	21.1857142857	21.9285714286	21.9285714286	22.2142857143	24.3928571429	25.25	24.85	25.3642857143	27.6	28.5714285714	27.7714285714	28.5142857143
2	PNM	Liberdade	2011_08	0.09375	9.375	2011-08-09	1.3	10	1	67	22.2857142857	21.8571428571	21.7	21.1857142857	25.75	25.2428571429	25.3928571429	24.3928571429	29.2142857143	28.6285714286	29.0857142857	27.6
2	PNM	Liberdade	2011_09	0.0322580645	3.2258064516	2011-09-20	24.3	3.1	7.3	33.4	21.9571428571	21.4714285714	21.4142857143	21.7428571429	25.3928571429	25.3357142857	25.2642857143	25.2428571429	28.8285714286	29.2	29.1142857143	28.7428571429
2	PNM	Liberdade	2011_10	0.0967741935	9.6774193548	2011-10-11	2.9	0	1.6	24.3	23.0428571429	22.9	22.1285714286	21.9571428571	26.3928571429	26.2214285714	25.8357142857	25.3928571429	29.7428571429	29.5428571429	29.5428571429	28.8285714286
2	PNM	Liberdade	2011_11	0.0322580645	3.2258064516	2011-11-15	35.3	3.5	0.2	11.7	23.7142857143	25.1142857143	24.8	24.3	26.7142857143	27.7	27.4428571429	27.0642857143	29.7142857143	30.2857142857	30.0857142857	29.8285714286
2	PNM	Liberdade	2011_12	0	0	2011-12-13	0	5.4	5.2	0	25.2285714286	24.6428571429	24.7142857143	25.1714285714	27.7714285714	27.4928571429	27.4714285714	27.6857142857	30.3142857143	30.3428571429	30.2285714286	30.2
2	PNM	Liberdade	2012_01	0	0	2012-01-24	44.1	2.5	24.6	5.7	24.3857142857	24.6285714286	24.5571428571	24.6857142857	27.3071428571	27.5	27.45	27.6285714286	30.2285714286	30.3714285714	30.3428571429	30.5714285714
2	STR	Jd_Santarem	2011_03	0.5	25	2011-03-22	44.1	132.2	24.9	63.2	21.9571428571	21.8571428571	22.3	22.2714285714	26.1428571429	25.6214285714	26.2	26.4333333333	30.3285714286	29.3857142857	30.08	30.7333333333
2	STR	Jd_Santarem	2011_04	0.15625	12.5	2011-04-12	79.1	98.4	204.3	44.1	21.9714285714	21.9571428571	21.8571428571	21.9571428571	25.7571428571	25.9642857143	25.5785714286	26.1428571429	29.5428571429	29.9714285714	29.3	30.3285714286
2	STR	Jd_Santarem	2011_05	0.3225806452	25.8064516129	2011-05-10	60.3	51.7	66.8	169.2	22.2714285714	22.2571428571	21.8857142857	21.9428571429	26.0214285714	26.0285714286	26.25	25.6785714286	29.7714285714	29.8	30.6142857143	29.4142857143
2	STR	Jd_Santarem	2011_06	0.28125	21.875	2011-06-14	29.5	23.3	27.1	13.4	22.3428571429	22.2714285714	22.1	22.0285714286	26.5428571429	27.0285714286	25.8714285714	26.2	30.7428571429	31.7857142857	29.6428571429	30.3714285714
2	STR	Jd_Santarem	2011_07	0.0625	3.125	2011-07-12	31.1	62.3	20.5	6.5	21.8285714286	21.8428571429	22.1142857143	22.5428571429	26.4142857143	26.3071428571	26.4	26.5714285714	31	30.7714285714	30.6857142857	30.6
2	STR	Jd_Santarem	2011_08	0.3548387097	16.1290322581	2011-08-09	2.6	17.1	12	20.4	22.4142857143	22.2428571429	22.3	21.8571428571	27.2571428571	27.55	26.6428571429	25.9857142857	32.1	32.8571428571	30.9857142857	30.1142857143
2	STR	Jd_Santarem	2011_09	0.2903225806	16.1290322581	2011-09-20	12.3	13.9	5.3	9.6	22.5285714286	22.6857142857	22.3428571429	22.4714285714	27.6642857143	27.4214285714	27.4357142857	26.9642857143	32.8	32.1571428571	32.5285714286	31.4571428571
2	STR	Jd_Santarem	2011_10	0.1875	12.5	2011-10-11	1.6	2.6	0	12.3	23	22.9142857143	22.7142857143	22.5285714286	28.1642857143	27.7	27.9357142857	27.6642857143	33.3285714286	32.4857142857	33.1571428571	32.8
2	STR	Jd_Santarem	2011_11	0.3125	12.5	2011-11-16	173.7	52.7	9.8	60.5	21.8714285714	22.1571428571	22.4714285714	22.1428571429	26.2142857143	26.5714285714	27.1642857143	26.8142857143	30.5571428571	30.9857142857	31.8571428571	31.4857142857
2	STR	Jd_Santarem	2011_12	0.21875	15.625	2011-12-20	5.4	0	0	1.1	23	22.9571428571	22.5571428571	22.3142857143	27.7071428571	28.0214285714	27.2	27.3285714286	32.4142857143	33.0857142857	31.8428571429	32.3428571429
2	STR	Jd_Santarem	2012_01	0.2727272727	22.7272727273	2012-01-17	28.6	68.4	1.3	49.2	22.3714285714	22.3857142857	22.6714285714	22.2571428571	26.0642857143	26.55	27.3714285714	26.9	29.7571428571	30.7142857143	32.0714285714	31.5428571429
2	STR	Jd_Santarem	2012_02	0.09375	9.375	2012-02-15	79.5	22.9	105.3	39.1	21.7	22.1571428571	22.0714285714	21.8571428571	25.0857142857	25.8071428571	26.0071428571	25.8285714286	28.4714285714	29.4571428571	29.9428571429	29.8
2	STR	Republica	2011_03	0.2903225806	22.5806451613	2011-03-22	44.1	132.2	24.9	63.2	21.9571428571	21.8571428571	22.3	22.2714285714	26.1428571429	25.6214285714	26.2	26.4333333333	30.3285714286	29.3857142857	30.08	30.7333333333
2	STR	Republica	2011_04	0.09375	9.375	2011-04-12	79.1	98.4	204.3	44.1	21.9714285714	21.9571428571	21.8571428571	21.9571428571	25.7571428571	25.9642857143	25.5785714286	26.1428571429	29.5428571429	29.9714285714	29.3	30.3285714286
2	STR	Republica	2011_05	0.3225806452	12.9032258065	2011-05-10	60.3	51.7	66.8	169.2	22.2714285714	22.2571428571	21.8857142857	21.9428571429	26.0214285714	26.0285714286	26.25	25.6785714286	29.7714285714	29.8	30.6142857143	29.4142857143
2	STR	Republica	2011_06	0.1875	12.5	2011-06-14	29.5	23.3	27.1	13.4	22.3428571429	22.2714285714	22.1	22.0285714286	26.5428571429	27.0285714286	25.8714285714	26.2	30.7428571429	31.7857142857	29.6428571429	30.3714285714
2	STR	Republica	2011_07	0.3333333333	13.3333333333	2011-07-12	31.1	62.3	20.5	6.5	21.8285714286	21.8428571429	22.1142857143	22.5428571429	26.4142857143	26.3071428571	26.4	26.5714285714	31	30.7714285714	30.6857142857	30.6
2	STR	Republica	2011_08	0.1666666667	10	2011-08-09	2.6	17.1	12	20.4	22.4142857143	22.2428571429	22.3	21.8571428571	27.2571428571	27.55	26.6428571429	25.9857142857	32.1	32.8571428571	30.9857142857	30.1142857143
2	STR	Republica	2011_09	0.34375	25	2011-09-20	12.3	13.9	5.3	9.6	22.5285714286	22.6857142857	22.3428571429	22.4714285714	27.6642857143	27.4214285714	27.4357142857	26.9642857143	32.8	32.1571428571	32.5285714286	31.4571428571
2	STR	Republica	2011_10	0.1875	15.625	2011-10-11	1.6	2.6	0	12.3	23	22.9142857143	22.7142857143	22.5285714286	28.1642857143	27.7	27.9357142857	27.6642857143	33.3285714286	32.4857142857	33.1571428571	32.8
2	STR	Republica	2011_11	0.3793103448	20.6896551724	2011-11-16	173.7	52.7	9.8	60.5	21.8714285714	22.1571428571	22.4714285714	22.1428571429	26.2142857143	26.5714285714	27.1642857143	26.8142857143	30.5571428571	30.9857142857	31.8571428571	31.4857142857
2	STR	Republica	2011_12	0.1290322581	12.9032258065	2011-12-20	5.4	0	0	1.1	23	22.9571428571	22.5571428571	22.3142857143	27.7071428571	28.0214285714	27.2	27.3285714286	32.4142857143	33.0857142857	31.8428571429	32.3428571429
2	STR	Republica	2012_01	0.2258064516	12.9032258065	2012-01-17	28.6	68.4	1.3	49.2	22.3714285714	22.3857142857	22.6714285714	22.2571428571	26.0642857143	26.55	27.3714285714	26.9	29.7571428571	30.7142857143	32.0714285714	31.5428571429
2	STR	Republica	2012_02	0.09375	6.25	2012-02-15	79.5	22.9	105.3	39.1	21.7	22.1571428571	22.0714285714	21.8571428571	25.0857142857	25.8071428571	26.0071428571	25.8285714286	28.4714285714	29.4571428571	29.9428571429	29.8
2	STR	Santarenzinho	2011_03	0.1333333333	6.6666666667	2011-03-22	44.1	132.2	24.9	63.2	21.9571428571	21.8571428571	22.3	22.2714285714	26.1428571429	25.6214285714	26.2	26.4333333333	30.3285714286	29.3857142857	30.08	30.7333333333
2	STR	Santarenzinho	2011_04	0.3928571429	21.4285714286	2011-04-12	79.1	98.4	204.3	44.1	21.9714285714	21.9571428571	21.8571428571	21.9571428571	25.7571428571	25.9642857143	25.5785714286	26.1428571429	29.5428571429	29.9714285714	29.3	30.3285714286
2	STR	Santarenzinho	2011_05	0.4482758621	17.2413793103	2011-05-10	60.3	51.7	66.8	169.2	22.2714285714	22.2571428571	21.8857142857	21.9428571429	26.0214285714	26.0285714286	26.25	25.6785714286	29.7714285714	29.8	30.6142857143	29.4142857143
2	STR	Santarenzinho	2011_06	0.5625	12.5	2011-06-14	29.5	23.3	27.1	13.4	22.3428571429	22.2714285714	22.1	22.0285714286	26.5428571429	27.0285714286	25.8714285714	26.2	30.7428571429	31.7857142857	29.6428571429	30.3714285714
2	STR	Santarenzinho	2011_07	0.375	12.5	2011-07-12	31.1	62.3	20.5	6.5	21.8285714286	21.8428571429	22.1142857143	22.5428571429	26.4142857143	26.3071428571	26.4	26.5714285714	31	30.7714285714	30.6857142857	30.6
2	STR	Santarenzinho	2011_08	0.3548387097	19.3548387097	2011-08-09	2.6	17.1	12	20.4	22.4142857143	22.2428571429	22.3	21.8571428571	27.2571428571	27.55	26.6428571429	25.9857142857	32.1	32.8571428571	30.9857142857	30.1142857143
2	STR	Santarenzinho	2011_09	0.5161290323	9.6774193548	2011-09-20	12.3	13.9	5.3	9.6	22.5285714286	22.6857142857	22.3428571429	22.4714285714	27.6642857143	27.4214285714	27.4357142857	26.9642857143	32.8	32.1571428571	32.5285714286	31.4571428571
2	STR	Santarenzinho	2011_10	0.935483871	32.2580645161	2011-10-11	1.6	2.6	0	12.3	23	22.9142857143	22.7142857143	22.5285714286	28.1642857143	27.7	27.9357142857	27.6642857143	33.3285714286	32.4857142857	33.1571428571	32.8
2	STR	Santarenzinho	2011_11	0.84375	46.875	2011-11-16	173.7	52.7	9.8	60.5	21.8714285714	22.1571428571	22.4714285714	22.1428571429	26.2142857143	26.5714285714	27.1642857143	26.8142857143	30.5571428571	30.9857142857	31.8571428571	31.4857142857
2	STR	Santarenzinho	2011_12	0.96875	31.25	2011-12-20	5.4	0	0	1.1	23	22.9571428571	22.5571428571	22.3142857143	27.7071428571	28.0214285714	27.2	27.3285714286	32.4142857143	33.0857142857	31.8428571429	32.3428571429
2	STR	Santarenzinho	2012_01	0.375	18.75	2012-01-17	28.6	68.4	1.3	49.2	22.3714285714	22.3857142857	22.6714285714	22.2571428571	26.0642857143	26.55	27.3714285714	26.9	29.7571428571	30.7142857143	32.0714285714	31.5428571429
2	STR	Santarenzinho	2012_02	0.35	15	2012-02-15	79.5	22.9	105.3	39.1	21.7	22.1571428571	22.0714285714	21.8571428571	25.0857142857	25.8071428571	26.0071428571	25.8285714286	28.4714285714	29.4571428571	29.9428571429	29.8
2	NIG	Cabuçu	2011_07	0.2333333333	20	2011-07-19	0	1.1	1	9.5	15.7428571429	13.6285714286	17.0571428571	16.9857142857	22.2071428571	19.3071428571	20.8285714286	21.2071428571	28.6714285714	24.9857142857	24.6	25.4285714286
2	NIG	Cabuçu	2011_08	0	0	2011-08-16	0.7	6.2	0	9.8	18.4142857143	16.8	17.3142857143	16.4571428571	23.8928571429	22.1285714286	22.8785714286	21.5357142857	29.3714285714	27.4571428571	28.4428571429	26.6142857143
2	NIG	Cabuçu	2011_09	0	0	2011-09-20	14.8	0.9	5.2	0	16.9571428571	17.8285714286	16.2571428571	18.4142857143	21.8785714286	22.7571428571	21.3285714286	24.9357142857	26.8	27.6857142857	26.4	31.4571428571
2	NIG	Cabuçu	2011_10	0	0	2011-10-11	30.8	17.4	0.8	14.8	20.7285714286	19.5	17.8714285714	16.9571428571	26.1428571429	24.7071428571	22.3928571429	21.8785714286	31.5571428571	29.9142857143	26.9142857143	26.8
2	NIG	Cabuçu	2011_11	0.0625	3.125	2011-11-16	45	0	10.7	0	22	17.4857142857	19.7285714286	18.0142857143	25.9714285714	22.8785714286	23.7785714286	23.6571428571	29.9428571429	28.2714285714	27.8285714286	29.3
2	NIG	Cabuçu	2011_12	0.46875	25	2011-12-13	18.2	0	20.9	12.2	21.7714285714	21.2285714286	21.7571428571	19.1714285714	25.9642857143	25.2071428571	24.4428571429	23.3	30.1571428571	29.1857142857	27.1285714286	27.4285714286
2	NIG	Cabuçu	2012_01	0.4838709677	29.0322580645	2012-01-17	22	28.3	97.8	64.6	23.4571428571	21.7	21	23.2285714286	28.5357142857	26.1714285714	24.0214285714	28.0357142857	33.6142857143	30.6428571429	27.0428571429	32.8428571429
2	NIG	Cabuçu	2012_02	0.53125	18.75	2012-02-14	18.9	6.9	46	5.2	23.6428571429	22.2857142857	21.1285714286	23.3428571429	28.7642857143	29.1	24.5	28.7857142857	33.8857142857	35.9142857143	27.8714285714	34.2285714286
2	NIG	Cabuçu	2012_03	0.28125	25	2012-03-27	22.8	68.5	2.1	55.4	23.2571428571	21.9571428571	22.6	23.5	28.4928571429	26.2214285714	27.85	28.9857142857	33.7285714286	30.4857142857	33.1	34.4714285714
2	NIG	Cabuçu	2012_04	0.5625	21.875	2012-04-17	3	19.1	24.2	22.8	22.4714285714	22.6857142857	21.8285714286	23.2571428571	27.2071428571	27.2142857143	25.4571428571	28.4928571429	31.9428571429	31.7428571429	29.0857142857	33.7285714286
2	NIG	Cabuçu	2012_05	0.46875	18.75	2012-05-15	59.1	12.6	67.2	13.4	19.1	17.7571428571	21	20.9	23.3142857143	22.2428571429	23.9428571429	24.6785714286	27.5285714286	26.7285714286	26.8857142857	28.4571428571
2	NIG	Cabuçu	2012_06	0.21875	12.5	2012-06-26	42.2	0	21.8	2.2	19.5285714286	19.9428571429	18.9428571429	20.9714285714	22.3428571429	24.1642857143	21.4857142857	25.5857142857	25.1571428571	28.3857142857	24.0285714286	30.2
2	NIG	Ceramica	2011_07	0.3333333333	23.3333333333	2011-07-19	0	1.1	1	9.5	15.7428571429	13.6285714286	17.0571428571	16.9857142857	22.2071428571	19.3071428571	20.8285714286	21.2071428571	28.6714285714	24.9857142857	24.6	25.4285714286
2	NIG	Ceramica	2011_08	0.2903225806	16.1290322581	2011-08-16	0.7	6.2	0	9.8	18.4142857143	16.8	17.3142857143	16.4571428571	23.8928571429	22.1285714286	22.8785714286	21.5357142857	29.3714285714	27.4571428571	28.4428571429	26.6142857143
2	NIG	Ceramica	2011_09	0.4193548387	25.8064516129	2011-09-20	14.8	0.9	5.2	0	16.9571428571	17.8285714286	16.2571428571	18.4142857143	21.8785714286	22.7571428571	21.3285714286	24.9357142857	26.8	27.6857142857	26.4	31.4571428571
2	NIG	Ceramica	2011_10	0.28125	25	2011-10-11	30.8	17.4	0.8	14.8	20.7285714286	19.5	17.8714285714	16.9571428571	26.1428571429	24.7071428571	22.3928571429	21.8785714286	31.5571428571	29.9142857143	26.9142857143	26.8
2	NIG	Ceramica	2011_11	0.5	31.25	2011-11-16	45	0	10.7	0	22	17.4857142857	19.7285714286	18.0142857143	25.9714285714	22.8785714286	23.7785714286	23.6571428571	29.9428571429	28.2714285714	27.8285714286	29.3
2	NIG	Ceramica	2011_12	0.78125	25	2011-12-13	18.2	0	20.9	12.2	21.7714285714	21.2285714286	21.7571428571	19.1714285714	25.9642857143	25.2071428571	24.4428571429	23.3	30.1571428571	29.1857142857	27.1285714286	27.4285714286
2	NIG	Ceramica	2012_01	1.15625	31.25	2012-01-17	22	28.3	97.8	64.6	23.4571428571	21.7	21	23.2285714286	28.5357142857	26.1714285714	24.0214285714	28.0357142857	33.6142857143	30.6428571429	27.0428571429	32.8428571429
2	NIG	Ceramica	2012_02	0.7741935484	32.2580645161	2012-02-14	18.9	6.9	46	5.2	23.6428571429	22.2857142857	21.1285714286	23.3428571429	28.7642857143	29.1	24.5	28.7857142857	33.8857142857	35.9142857143	27.8714285714	34.2285714286
2	NIG	Ceramica	2012_03	0.3571428571	21.4285714286	2012-03-27	22.8	68.5	2.1	55.4	23.2571428571	21.9571428571	22.6	23.5	28.4928571429	26.2214285714	27.85	28.9857142857	33.7285714286	30.4857142857	33.1	34.4714285714
2	NIG	Ceramica	2012_04	0.46875	28.125	2012-04-17	3	19.1	24.2	22.8	22.4714285714	22.6857142857	21.8285714286	23.2571428571	27.2071428571	27.2142857143	25.4571428571	28.4928571429	31.9428571429	31.7428571429	29.0857142857	33.7285714286
2	NIG	Ceramica	2012_05	0.34375	18.75	2012-05-15	59.1	12.6	67.2	13.4	19.1	17.7571428571	21	20.9	23.3142857143	22.2428571429	23.9428571429	24.6785714286	27.5285714286	26.7285714286	26.8857142857	28.4571428571
2	NIG	Ceramica	2012_06	0.21875	9.375	2012-06-26	42.2	0	21.8	2.2	19.5285714286	19.9428571429	18.9428571429	20.9714285714	22.3428571429	24.1642857143	21.4857142857	25.5857142857	25.1571428571	28.3857142857	24.0285714286	30.2
2	NIG	Moqueta	2011_07	0.4827586207	34.4827586207	2011-07-19	0	1.1	1	9.5	15.7428571429	13.6285714286	17.0571428571	16.9857142857	22.2071428571	19.3071428571	20.8285714286	21.2071428571	28.6714285714	24.9857142857	24.6	25.4285714286
2	NIG	Moqueta	2011_08	0.3	16.6666666667	2011-08-16	0.7	6.2	0	9.8	18.4142857143	16.8	17.3142857143	16.4571428571	23.8928571429	22.1285714286	22.8785714286	21.5357142857	29.3714285714	27.4571428571	28.4428571429	26.6142857143
2	NIG	Moqueta	2011_09	0.4838709677	32.2580645161	2011-09-20	14.8	0.9	5.2	0	16.9571428571	17.8285714286	16.2571428571	18.4142857143	21.8785714286	22.7571428571	21.3285714286	24.9357142857	26.8	27.6857142857	26.4	31.4571428571
2	NIG	Moqueta	2011_10	0.1612903226	12.9032258065	2011-10-11	30.8	17.4	0.8	14.8	20.7285714286	19.5	17.8714285714	16.9571428571	26.1428571429	24.7071428571	22.3928571429	21.8785714286	31.5571428571	29.9142857143	26.9142857143	26.8
2	NIG	Moqueta	2011_11	0.40625	25	2011-11-16	45	0	10.7	0	22	17.4857142857	19.7285714286	18.0142857143	25.9714285714	22.8785714286	23.7785714286	23.6571428571	29.9428571429	28.2714285714	27.8285714286	29.3
2	NIG	Moqueta	2011_12	0.5625	21.875	2011-12-13	18.2	0	20.9	12.2	21.7714285714	21.2285714286	21.7571428571	19.1714285714	25.9642857143	25.2071428571	24.4428571429	23.3	30.1571428571	29.1857142857	27.1285714286	27.4285714286
2	NIG	Moqueta	2012_01	1.1875	50	2012-01-17	22	28.3	97.8	64.6	23.4571428571	21.7	21	23.2285714286	28.5357142857	26.1714285714	24.0214285714	28.0357142857	33.6142857143	30.6428571429	27.0428571429	32.8428571429
2	NIG	Moqueta	2012_02	1.0967741935	22.5806451613	2012-02-14	18.9	6.9	46	5.2	23.6428571429	22.2857142857	21.1285714286	23.3428571429	28.7642857143	29.1	24.5	28.7857142857	33.8857142857	35.9142857143	27.8714285714	34.2285714286
2	NIG	Moqueta	2012_03	0.53125	18.75	2012-03-27	22.8	68.5	2.1	55.4	23.2571428571	21.9571428571	22.6	23.5	28.4928571429	26.2214285714	27.85	28.9857142857	33.7285714286	30.4857142857	33.1	34.4714285714
2	NIG	Moqueta	2012_04	0.064516129	6.4516129032	2012-04-17	3	19.1	24.2	22.8	22.4714285714	22.6857142857	21.8285714286	23.2571428571	27.2071428571	27.2142857143	25.4571428571	28.4928571429	31.9428571429	31.7428571429	29.0857142857	33.7285714286
2	NIG	Moqueta	2012_05	0.1875	15.625	2012-05-15	59.1	12.6	67.2	13.4	19.1	17.7571428571	21	20.9	23.3142857143	22.2428571429	23.9428571429	24.6785714286	27.5285714286	26.7285714286	26.8857142857	28.4571428571
2	NIG	Moqueta	2012_06	0.5161290323	19.3548387097	2012-06-26	42.2	0	21.8	2.2	19.5285714286	19.9428571429	18.9428571429	20.9714285714	22.3428571429	24.1642857143	21.4857142857	25.5857142857	25.1571428571	28.3857142857	24.0285714286	30.2
