# Supplementary material for: Surveillance of Aedes aegypti: Comparison of House Index with Four Alternative Traps
Source: PLoS Negl Trop Dis. 2015 Feb 10;9(2):e0003475. doi: 10.1371/journal.pntd.0003475 (PMC4323346; doi:10.1371/journal.pntd.0003475)
Supplement: S1 Dataset — It consists of four.csv files, one for each trap ADT.csv contains the Adultrap data, BGS.csv contains the BG Sentinel data, MQT.csv contains the Mosquitrap data, OVT.csv contains the Ovitrap data Each file has the following variables: year (1 or 2), city (one of the five cities), Neig (3 neighborhoods per city), Month, HI (House index), di (density index), ADTpi (positivty index), date (date), Prec_0, Prec_1, Prec_2, Prec_3 (mm rainfall at lag 0 to 3 weeks), T_Min_0, T_Min_1, T_Min_2, T_Min_3 (mean minimum temperature at lag 0 to 3 weeks), T_Med_0, T_Med_1, T_Med_2, T_Med_3 (mean daily temperature at lag 0 to 3 weeks), T_Max_0, T_Max_1, T_Max_2, T_Max_3 (mean maximum temperature at lag 0 to 3 weeks). (ZIP) [file pntd.0003475.s002.zip › data/ADT.csv]

year	city	Neig	Month	HI	ADPdi	ADTpi	date	Prec_0	Prec_1	Prec_2	Prec_3	T_Min_0	T_Min_1	T_Min_2	T_Min_3	T_Med_0	T_Med_1	T_Med_2	T_Med_3	T_Max_0	T_Max_1	T_Max_2	T_Max_3
1	CGR	Carlota	2009_12	0	0.106870229	8.3969465649	2009-12-11	113.5	91.3	76.6	14.9	17.69	19.43	19.48	18.54	20.784625	22.3162361111	22.2081666667	23.7471111111	25.15	24.76	27.63	29.13
1	CGR	Carlota	2010_01	0	0.0594059406	4.9504950495	2010-01-15	86.7	3.5	28.5	58.3	19.04	19.15	19.65	16.34	22.3545069444	20.7846597222	23.0688333333	19.8557291667	27.73	22.85	27.46	24.26
1	CGR	Carlota	2010_02	0	0.0333333333	2.8571428571	2010-02-05	35.4	30.8	74.4	86.7	18.03	15.66	18.5	19.04	20.5099236111	21.5180833333	22.0879403794	22.3545069444	22.6	26.02	23.79	27.73
1	CGR	Carlota	2010_03	0	0.0358744395	2.6905829596	2010-03-12	0	31.3	15.4	70.7	19.03	17.12	18.8	16.34	21.7521666667	23.9212777778	22.4494444444	19.8557291667	23.92	30.14	26.26	24.26
1	CGR	Carlota	2010_04	0	0.0128205128	1.2820512821	2010-04-09	0	34.3	4.9	22.8	11.29	12.73	18.03	19.03	16.9937916667	17.8195486111	22.7165694444	22.9207916667	24.82	24.53	27.36	28.94
1	CGR	Carlota	2010_05	0	0.0378151261	2.9411764706	2010-05-14	10.4	19.2	0	0	7.16	7.22	14.6	16.97	13.8423263889	12.3918333333	19.9220069444	21.826125	21.33	19.26	24.39	28.57
1	CGR	Carlota	2010_06	0	0.0125	1.25	2010-06-11	1.4	0	17.6	19	10.16	7.49	8.1	9.69	16.4909166667	13.6637083333	13.1601736111	15.1970833333	23.94	20.46	19.87	19.43
1	CGR	Carlota	2010_07	0	0	0	2010-07-09	0	0	0	0	4.01	14.22	11.82	14.08	8.3825152778	20.6605902778	18.9426736111	21.4920902778	13.12	28.74	26.73	29.07
1	CGR	Carlota	2010_08	0	0.0041666667	0.4166666667	2010-08-06	0	0	0	9.7	5	8.7	11.42	7.89	10.7849354167	11.69825	19.0854722222	8.9389583333	19.33	15.52	24.85	10.84
1	CGR	Carlota	2010_09	0	0.0292887029	2.0920502092	2010-09-17	20.1	0	0	0	16.49	13.91	11.56	17.29	23.6859236111	19.3714652778	17.4412152778	26.6401944444	32.55	29.1	25.43	33.99
1	CGR	Carlota	2010_10	0	0.0336134454	3.3613445378	2010-10-22	10.1	0.2	63.4	129.5	11.81	13.83	13.23	13.3	21.1364375	19.7411527778	18.0058402778	17.957125	26.86	24.87	24.32	21.85
1	CGR	Carlota	2010_11	0	0.0376569038	3.7656903766	2010-11-12	2.1	11.1	42.1	10.1	13.8	14.64	14.18	11.81	18.4991736111	19.7472847222	18.6378541667	21.1364375	24.33	23.45	20.06	26.86
1	CGR	Guanandi	2009_12	0	0.0478723404	4.2553191489	2009-12-11	113.5	91.3	76.6	14.9	17.69	19.43	19.48	18.54	20.784625	22.3162361111	22.2081666667	23.7471111111	25.15	24.76	27.63	29.13
1	CGR	Guanandi	2010_01	0	0.1061452514	8.3798882682	2010-01-15	86.7	3.5	28.5	58.3	19.04	19.15	19.65	16.34	22.3545069444	20.7846597222	23.0688333333	19.8557291667	27.73	22.85	27.46	24.26
1	CGR	Guanandi	2010_02	0	0.0387596899	3.8759689922	2010-02-05	35.4	30.8	74.4	86.7	18.03	15.66	18.5	19.04	20.5099236111	21.5180833333	22.0879403794	22.3545069444	22.6	26.02	23.79	27.73
1	CGR	Guanandi	2010_03	0	0.0437956204	4.3795620438	2010-03-12	0	31.3	15.4	70.7	19.03	17.12	18.8	16.34	21.7521666667	23.9212777778	22.4494444444	19.8557291667	23.92	30.14	26.26	24.26
1	CGR	Guanandi	2010_04	1.3513513514	0.0965517241	7.5862068966	2010-04-09	0	34.3	4.9	22.8	11.29	12.73	18.03	19.03	16.9937916667	17.8195486111	22.7165694444	22.9207916667	24.82	24.53	27.36	28.94
1	CGR	Guanandi	2010_05	0	0.0253164557	2.1097046414	2010-05-14	10.4	19.2	0	0	7.16	7.22	14.6	16.97	13.8423263889	12.3918333333	19.9220069444	21.826125	21.33	19.26	24.39	28.57
1	CGR	Guanandi	2010_06	0	0.0216450216	2.1645021645	2010-06-11	1.4	0	17.6	19	10.16	7.49	8.1	9.69	16.4909166667	13.6637083333	13.1601736111	15.1970833333	23.94	20.46	19.87	19.43
1	CGR	Guanandi	2010_07	0.4201680672	0.0085470085	0.8547008547	2010-07-09	0	0	0	0	4.01	14.22	11.82	14.08	8.3825152778	20.6605902778	18.9426736111	21.4920902778	13.12	28.74	26.73	29.07
1	CGR	Guanandi	2010_08	0	0	0	2010-08-06	0	0	0	9.7	5	8.7	11.42	7.89	10.7849354167	11.69825	19.0854722222	8.9389583333	19.33	15.52	24.85	10.84
1	CGR	Guanandi	2010_09	0	0.0134529148	1.3452914798	2010-09-21	20.1	0	0	0	16.49	13.91	11.56	17.29	23.6859236111	19.3714652778	17.4412152778	26.6401944444	32.55	29.1	25.43	33.99
1	CGR	Guanandi	2010_10	0	0.0168067227	1.6806722689	2010-10-22	10.1	0.2	63.4	129.5	11.81	13.83	13.23	13.3	21.1364375	19.7411527778	18.0058402778	17.957125	26.86	24.87	24.32	21.85
1	CGR	Guanandi	2010_11	0	0.0416666667	3.75	2010-11-12	2.1	11.1	42.1	10.1	13.8	14.64	14.18	11.81	18.4991736111	19.7472847222	18.6378541667	21.1364375	24.33	23.45	20.06	26.86
1	CGR	Planalto	2009_12	0	0.1158798283	10.7296137339	2009-12-11	113.5	91.3	76.6	14.9	17.69	19.43	19.48	18.54	20.784625	22.3162361111	22.2081666667	23.7471111111	25.15	24.76	27.63	29.13
1	CGR	Planalto	2010_01	0	0.0765957447	6.8085106383	2010-01-15	86.7	3.5	28.5	58.3	19.04	19.15	19.65	16.34	22.3545069444	20.7846597222	23.0688333333	19.8557291667	27.73	22.85	27.46	24.26
1	CGR	Planalto	2010_02	0	0.0762711864	7.6271186441	2010-02-05	35.4	30.8	74.4	86.7	18.03	15.66	18.5	19.04	20.5099236111	21.5180833333	22.0879403794	22.3545069444	22.6	26.02	23.79	27.73
1	CGR	Planalto	2010_03	0	0.050209205	4.6025104603	2010-03-12	0	31.3	15.4	70.7	19.03	17.12	18.8	16.34	21.7521666667	23.9212777778	22.4494444444	19.8557291667	23.92	30.14	26.26	24.26
1	CGR	Planalto	2010_04	0	0.0462184874	3.3613445378	2010-04-09	0	34.3	4.9	22.8	11.29	12.73	18.03	19.03	16.9937916667	17.8195486111	22.7165694444	22.9207916667	24.82	24.53	27.36	28.94
1	CGR	Planalto	2010_05	0.8333333333	0.0084033613	0.8403361345	2010-05-14	10.4	19.2	0	0	7.16	7.22	14.6	16.97	13.8423263889	12.3918333333	19.9220069444	21.826125	21.33	19.26	24.39	28.57
1	CGR	Planalto	2010_06	0	0.0211864407	2.1186440678	2010-06-11	1.4	0	17.6	19	10.16	7.49	8.1	9.69	16.4909166667	13.6637083333	13.1601736111	15.1970833333	23.94	20.46	19.87	19.43
1	CGR	Planalto	2010_07	0	0.0084033613	0.8403361345	2010-07-09	0	0	0	0	4.01	14.22	11.82	14.08	8.3825152778	20.6605902778	18.9426736111	21.4920902778	13.12	28.74	26.73	29.07
1	CGR	Planalto	2010_08	0	0	0	2010-08-06	0	0	0	9.7	5	8.7	11.42	7.89	10.7849354167	11.69825	19.0854722222	8.9389583333	19.33	15.52	24.85	10.84
1	CGR	Planalto	2010_09	0	0.0084388186	0.8438818565	2010-09-21	20.1	0	0	0	16.49	13.91	11.56	17.29	23.6859236111	19.3714652778	17.4412152778	26.6401944444	32.55	29.1	25.43	33.99
1	CGR	Planalto	2010_10	0.8333333333	0.0756302521	6.3025210084	2010-10-22	10.1	0.2	63.4	129.5	11.81	13.83	13.23	13.3	21.1364375	19.7411527778	18.0058402778	17.957125	26.86	24.87	24.32	21.85
1	CGR	Planalto	2010_11	0	0.0630252101	5.0420168067	2010-11-12	2.1	11.1	42.1	10.1	13.8	14.64	14.18	11.81	18.4991736111	19.7472847222	18.6378541667	21.1364375	24.33	23.45	20.06	26.86
2	CGR	Carlota	2010_12	0	0.04	2.6666666667	2010-12-10	0.6	1.6	21.6	31.4	18.03	15.66	17.76	16.34	20.5099236111	21.5180833333	23	19.8557291667	22.6	26.02	29.18	24.26
2	CGR	Carlota	2011_02	0	0.0649350649	6.4935064935	2011-02-25	105	50	150	NA	19.26	18.24	19.2	19.7	20.497	22.0941388889	22.1462361111	22.4646458333	21.87	27.63	27.6	29.4
2	CGR	Carlota	2011_03	0	0.0612244898	6.1224489796	2011-03-18	0.2	210	170	NA	18.05	18.57	18.84	19.26	20.4251458333	22.4182777778	20.4569583333	20.497	25.68	27.33	23.07	21.87
2	CGR	Carlota	2011_04	0	0.0206185567	1.0309278351	2011-04-15	0.5	0.25	180	NA	18.06	14.59	16.64	18.91	23.0937083333	21.1931736111	20.9951666667	21.7019166667	31.36	26.86	23.48	28.74
2	CGR	Carlota	2011_05	0	0.0208333333	2.0833333333	2011-05-13	80	75	150	NA	10.02	14.7	8.63	16.4	13.82875	20.7071597222	13.7700347222	20.0217916667	20.06	28.94	17.8	25.98
2	CGR	Carlota	2011_06	0	0	0	2011-06-10	34	7	120	NA	11.83	9.7	10.49	11.15	15.7230347222	15.7952361111	16.9913611111	18.1485833333	20.21	23.54	25.46	24.07
2	CGR	Carlota	2011_07	0	0	0	2011-07-15	0	0	0	0	14.62	10.37	5.76	2	21.6237777778	16.9965902778	11.6880777778	7.4580152778	30.21	25.08	17.69	14.26
2	CGR	Carlota	2011_08	0	0.01	1	2011-08-12	0	6.8	0	11.8	16.79	3	7.22	13.36	23.3485694444	9.9228708333	9.8650833333	15	30.3	19.55	14.46	18.88
2	CGR	Carlota	2011_09	0	0	0	2011-09-16	22	7.4	0	22	15.07	13.3	9.16	15.79	22.4950069444	16.2373888889	18.0264861111	21.5340138889	27.45	23.36	28.27	27.66
2	CGR	Carlota	2011_10	0	0.02	1	2011-10-21	83	47.2	33.6	25	15.91	14.84	16.49	15.93	21.6014930556	20.6543611111	22.5190138889	20.7526944444	28.57	22.86	28.27	27.15
2	CGR	Carlota	2011_11	0	0.02	2	2011-11-11	16.8	53.8	9.6	83	16.44	15.1	13.43	15.91	20.2052361111	21.6102638889	19.4095763889	21.6014930556	23.25	28.94	25.72	28.57
2	CGR	Carlota	2011_12	0	0	0	2011-12-09	66.8	0.4	17.4	87.2	18.76	15.75	16.76	14.27	22.8328125	20.8003888889	23.8836666667	20.5945	27.9	29	30.81	26.09
2	CGR	Carlota	2012_01	0	0.04	4	2012-01-13	81.2	34.4	35.8	0	18.03	15.66	18.43	19.16	20.5099236111	21.5180833333	23.8370069444	22.81	22.6	26.02	29.97	29.54
2	CGR	Guanandi	2010_12	0	0.0842105263	7.3684210526	2010-12-10	0.6	1.6	21.6	31.4	18.03	15.66	17.76	16.34	20.5099236111	21.5180833333	23	19.8557291667	22.6	26.02	29.18	24.26
2	CGR	Guanandi	2011_01	0	0.1546391753	10.3092783505	2011-01-14	38.2	6.6	52.4	4.2	18.03	15.66	17.76	16.34	20.5099236111	21.5180833333	23	19.8557291667	22.6	26.02	29.18	24.26
2	CGR	Guanandi	2011_02	0	0.0375	3.75	2011-02-25	105	50	150	NA	19.26	18.24	19.2	19.7	20.497	22.0941388889	22.1462361111	22.4646458333	21.87	27.63	27.6	29.4
2	CGR	Guanandi	2011_03	0	0.0618556701	4.1237113402	2011-03-18	0.2	210	170	NA	18.05	18.57	18.84	19.26	20.4251458333	22.4182777778	20.4569583333	20.497	25.68	27.33	23.07	21.87
2	CGR	Guanandi	2011_04	0	0.0721649485	6.1855670103	2011-04-15	0.5	0.25	180	NA	18.06	14.59	16.64	18.91	23.0937083333	21.1931736111	20.9951666667	21.7019166667	31.36	26.86	23.48	28.74
2	CGR	Guanandi	2011_05	0	0.0707070707	5.0505050505	2011-05-13	80	75	150	NA	10.02	14.7	8.63	16.4	13.82875	20.7071597222	13.7700347222	20.0217916667	20.06	28.94	17.8	25.98
2	CGR	Guanandi	2011_06	0	0.01	1	2011-06-10	34	7	120	NA	11.83	9.7	10.49	11.15	15.7230347222	15.7952361111	16.9913611111	18.1485833333	20.21	23.54	25.46	24.07
2	CGR	Guanandi	2011_07	0	0	0	2011-07-15	0	0	150	NA	14.62	10.37	5.76	2	21.6237777778	16.9965902778	11.6880777778	7.4580152778	30.21	25.08	17.69	14.26
2	CGR	Guanandi	2011_08	0	0.0519480519	3.8961038961	2011-08-12	0	6.8	0	11.8	16.79	3	7.22	13.36	23.3485694444	9.9228708333	9.8650833333	15	30.3	19.55	14.46	18.88
2	CGR	Guanandi	2011_09	0	0.0208333333	2.0833333333	2011-09-16	22	7.4	0	22	15.07	13.3	9.16	15.79	22.4950069444	16.2373888889	18.0264861111	21.5340138889	27.45	23.36	28.27	27.66
2	CGR	Guanandi	2011_10	0	0.032967033	3.2967032967	2011-10-21	83	47.2	33.6	25	15.91	14.84	16.49	15.93	21.6014930556	20.6543611111	22.5190138889	20.7526944444	28.57	22.86	28.27	27.15
2	CGR	Guanandi	2011_11	0	0.0531914894	5.3191489362	2011-11-11	16.8	53.8	9.6	83	16.44	15.1	13.43	15.91	20.2052361111	21.6102638889	19.4095763889	21.6014930556	23.25	28.94	25.72	28.57
2	CGR	Guanandi	2011_12	0	0.0729166667	5.2083333333	2011-12-09	66.8	0.4	17.4	87.2	18.76	15.75	16.76	14.27	22.8328125	20.8003888889	23.8836666667	20.5945	27.9	29	30.81	26.09
2	CGR	Guanandi	2012_01	0	0.0816326531	7.1428571429	2012-01-13	81.2	34.4	35.8	0	18.03	15.66	18.43	19.16	20.5099236111	21.5180833333	23.8370069444	22.81	22.6	26.02	29.97	29.54
2	CGR	Planalto	2010_12	0	0.1363636364	10.2272727273	2010-12-10	0.6	1.6	21.6	31.4	18.03	15.66	17.76	16.34	20.5099236111	21.5180833333	23	19.8557291667	22.6	26.02	29.18	24.26
2	CGR	Planalto	2011_01	0	0.0857142857	8.5714285714	2011-01-14	38.2	6.6	52.4	4.2	18.03	15.66	17.76	16.34	20.5099236111	21.5180833333	23	19.8557291667	22.6	26.02	29.18	24.26
2	CGR	Planalto	2011_02	0	0.1666666667	13.5416666667	2011-02-25	105	50	170	NA	19.26	18.24	19.2	19.7	20.497	22.0941388889	22.1462361111	22.4646458333	21.87	27.63	27.6	29.4
2	CGR	Planalto	2011_03	0	0.1	8	2011-03-18	0.2	210	180	NA	18.05	18.57	18.84	19.26	20.4251458333	22.4182777778	20.4569583333	20.497	25.68	27.33	23.07	21.87
2	CGR	Planalto	2011_04	0	0.1020408163	9.1836734694	2011-04-15	0.5	0.25	150	NA	18.06	14.59	16.64	18.91	23.0937083333	21.1931736111	20.9951666667	21.7019166667	31.36	26.86	23.48	28.74
2	CGR	Planalto	2011_05	0	0.0638297872	5.3191489362	2011-05-13	80	75	120	NA	10.02	14.7	8.63	16.4	13.82875	20.7071597222	13.7700347222	20.0217916667	20.06	28.94	17.8	25.98
2	CGR	Planalto	2011_06	0	0.0344827586	2.2988505747	2011-06-10	34	7	150	NA	11.83	9.7	10.49	11.15	15.7230347222	15.7952361111	16.9913611111	18.1485833333	20.21	23.54	25.46	24.07
2	CGR	Planalto	2011_07	0	0.0306122449	3.0612244898	2011-07-15	0	0	0	0	14.62	10.37	5.76	2	21.6237777778	16.9965902778	11.6880777778	7.4580152778	30.21	25.08	17.69	14.26
2	CGR	Planalto	2011_08	0	0.0303030303	2.0202020202	2011-08-12	0	6.8	0	11.8	16.79	3	7.22	13.36	23.3485694444	9.9228708333	9.8650833333	15	30.3	19.55	14.46	18.88
2	CGR	Planalto	2011_09	0	0.03	1	2011-09-16	22	7.4	0	22	15.07	13.3	9.16	15.79	22.4950069444	16.2373888889	18.0264861111	21.5340138889	27.45	23.36	28.27	27.66
2	CGR	Planalto	2011_10	0	0.0833333333	6.25	2011-10-21	83	47.2	33.6	25	15.91	14.84	16.49	15.93	21.6014930556	20.6543611111	22.5190138889	20.7526944444	28.57	22.86	28.27	27.15
2	CGR	Planalto	2011_11	0	0.0309278351	3.0927835052	2011-11-11	16.8	53.8	9.6	83	16.44	15.1	13.43	15.91	20.2052361111	21.6102638889	19.4095763889	21.6014930556	23.25	28.94	25.72	28.57
2	CGR	Planalto	2011_12	0	0.1368421053	5.2631578947	2011-12-09	66.8	0.4	17.4	87.2	18.76	15.75	16.76	14.27	22.8328125	20.8003888889	23.8836666667	20.5945	27.9	29	30.81	26.09
2	CGR	Planalto	2012_01	0	0.0243902439	2.4390243902	2012-01-13	81.2	34.4	35.8	0	18.03	15.66	18.43	19.16	20.5099236111	21.5180833333	23.8370069444	22.81	22.6	26.02	29.97	29.54
1	PNM	Areia	2009_12	0	0.0427350427	3.4188034188	2009-12-04	0	0	0	0	23.6428571429	23.475	23.6	23.3333333333	25.8285714286	25.5	25.7857142857	25.6	28.5	28.575	28.8714285714	28.9333333333
1	PNM	Areia	2010_01	0	0.017167382	1.2875536481	2010-01-15	78.9	0.7	0.9	4.1	24.3	24.25	24.1666666667	24.0285714286	26.3	25.9333333333	25.85	26.1857142857	29.2571428571	27.9666666667	28.0166666667	29.4714285714
1	PNM	Areia	2010_02	0.645497224393723	0.0170212766	1.7021276596	2010-02-05	0	0.8	3	78.9	24.1333333333	24.2571428571	24.3	24.3	26.7	26.1714285714	26.1666666667	26.3	30.0666666667	28.8	28.7	29.2571428571
1	PNM	Areia	2010_03	0	0.0083333333	0.4166666667	2010-03-12	0	0	0	58.9	26.2333333333	25.2	24.6714285714	24.72	28.0166666667	27.5	26.7142857143	26.82	30.15	30.94	29.7428571429	29.8
1	PNM	Areia	2010_04	0	0.025	2.0833333333	2010-04-09	20.5	17.6	45	0	25.3857142857	25.3	25.3	25.15	27.3285714286	26.85	26.9571428571	27.2833333333	30.3142857143	28.85	29.2857142857	30.5666666667
1	PNM	Areia	2010_05	0	0.0210084034	2.1008403361	2010-05-07	81.2	0	43.1	28.2	24.7833333333	24.76	24.525	25.2166666667	26.8833333333	27.16	26.625	26.9666666667	29.8	30.4	29.375	29.35
1	PNM	Areia	2010_06	0	0.0084745763	0.8474576271	2010-06-11	0	20.6	0	0	24	24.9666666667	24.6857142857	24.3714285714	26.2833333333	27.0166666667	27.0857142857	26.7285714286	29.3	29.6833333333	30.4	30.0285714286
1	PNM	Areia	2010_07	0.645497224393723	0.025210084	2.1008403361	2010-07-09	0	0	0	58.9	22.4571428571	22.8857142857	23.4428571429	23.42	25.0714285714	25.3428571429	25.6571428571	25.32	28.2142857143	28.4428571429	28.7142857143	27.64
1	PNM	Areia	2010_08	0.645497224393723	0.0173160173	1.7316017316	2010-08-06	0	69.1	0	0	22.04	22.3	22.6666666667	23.2857142857	24.28	24.4	24.95	25.3	27.42	26.95	27.9166666667	28.0714285714
1	PNM	Areia	2010_09	0	0.0381355932	2.9661016949	2010-09-17	0	0	0	0	21.6714285714	21.7285714286	22.0666666667	22.1	24.4	24.3571428571	24.5833333333	24.7	28	27.9	28.0166666667	28.1714285714
1	PNM	Areia	2010_10	0	0.0041666667	0.4166666667	2010-10-22	0	0	0	0	23.525	22.9714285714	22.4714285714	22.6	25.8	25.4714285714	25.1285714286	24.95	29.05	28.9571428571	29.0428571429	28.4
1	PNM	Areia	2010_11	0.645497224393723	0.0291666667	2.5	2010-11-12	0	0	0	0	23.4166666667	23.4333333333	23.8	23.525	25.6666666667	25.725	25.6857142857	25.8	28.85	29.075	28.7857142857	29.05
1	PNM	Emaus	2009_12	0.646846227321455	0.0126582278	1.2658227848	2009-12-04	0	0	0	0	23.6428571429	23.475	23.6	23.3333333333	25.8285714286	25.5	25.7857142857	25.6	28.5	28.575	28.8714285714	28.9333333333
1	PNM	Emaus	2010_01	0	0	0	2010-01-15	78.9	0.7	0.9	4.1	24.3	24.25	24.1666666667	24.0285714286	26.3	25.9333333333	25.85	26.1857142857	29.2571428571	27.9666666667	28.0166666667	29.4714285714
1	PNM	Emaus	2010_02	0.645497224393723	0.0421940928	4.2194092827	2010-02-05	0	0.8	3	78.9	24.1333333333	24.2571428571	24.3	24.3	26.7	26.1714285714	26.1666666667	26.3	30.0666666667	28.8	28.7	29.2571428571
1	PNM	Emaus	2010_03	0.645497224393723	0.0420168067	4.2016806723	2010-03-12	0	0	0	58.9	26.2333333333	25.2	24.6714285714	24.72	28.0166666667	27.5	26.7142857143	26.82	30.15	30.94	29.7428571429	29.8
1	PNM	Emaus	2010_04	0.645497224393723	0.017167382	1.7167381974	2010-04-09	20.5	17.6	45	0	25.3857142857	25.3	25.3	25.15	27.3285714286	26.85	26.9571428571	27.2833333333	30.3142857143	28.85	29.2857142857	30.5666666667
1	PNM	Emaus	2010_05	0.645497224393723	0.0223214286	1.7857142857	2010-05-07	81.2	0	43.1	28.2	24.7833333333	24.76	24.525	25.2166666667	26.8833333333	27.16	26.625	26.9666666667	29.8	30.4	29.375	29.35
1	PNM	Emaus	2010_06	0	0.025	2.0833333333	2010-06-11	0	20.6	0	0	24	24.9666666667	24.6857142857	24.3714285714	26.2833333333	27.0166666667	27.0857142857	26.7285714286	29.3	29.6833333333	30.4	30.0285714286
1	PNM	Emaus	2010_07	1.70782512766969	0.0291666667	2.9166666667	2010-07-09	0	0	0	58.9	22.4571428571	22.8857142857	23.4428571429	23.42	25.0714285714	25.3428571429	25.6571428571	25.32	28.2142857143	28.4428571429	28.7142857143	27.64
1	PNM	Emaus	2010_08	1.11803398874989	0.0344827586	3.0172413793	2010-08-06	0	69.1	0	0	22.04	22.3	22.6666666667	23.2857142857	24.28	24.4	24.95	25.3	27.42	26.95	27.9166666667	28.0714285714
1	PNM	Emaus	2010_09	0.645497224393723	0.0254237288	1.6949152542	2010-09-17	0	0	0	0	21.6714285714	21.7285714286	22.0666666667	22.1	24.4	24.3571428571	24.5833333333	24.7	28	27.9	28.0166666667	28.1714285714
1	PNM	Emaus	2010_10	0	0.0127659574	1.2765957447	2010-10-22	0	0	0	0	23.525	22.9714285714	22.4714285714	22.6	25.8	25.4714285714	25.1285714286	24.95	29.05	28.9571428571	29.0428571429	28.4
1	PNM	Emaus	2010_11	0	0.0344827586	3.4482758621	2010-11-12	0	0	0	0	23.4166666667	23.4333333333	23.8	23.525	25.6666666667	25.725	25.6857142857	25.8	28.85	29.075	28.7857142857	29.05
1	PNM	Liberdade	2009_12	0	0.0390243902	3.9024390244	2009-12-04	0	0	0	0	23.6428571429	23.475	23.6	23.3333333333	25.8285714286	25.5	25.7857142857	25.6	28.5	28.575	28.8714285714	28.9333333333
1	PNM	Liberdade	2010_01	0	0	0	2010-01-15	78.9	0.7	0.9	4.1	24.3	24.25	24.1666666667	24.0285714286	26.3	25.9333333333	25.85	26.1857142857	29.2571428571	27.9666666667	28.0166666667	29.4714285714
1	PNM	Liberdade	2010_02	0	0.0083333333	0.8333333333	2010-02-05	0	0.8	3	78.9	24.1333333333	24.2571428571	24.3	24.3	26.7	26.1714285714	26.1666666667	26.3	30.0666666667	28.8	28.7	29.2571428571
1	PNM	Liberdade	2010_03	0	0.0214592275	2.1459227468	2010-03-12	0	0	0	58.9	26.2333333333	25.2	24.6714285714	24.72	28.0166666667	27.5	26.7142857143	26.82	30.15	30.94	29.7428571429	29.8
1	PNM	Liberdade	2010_04	1.44337567296252	0.0296610169	2.9661016949	2010-04-09	20.5	17.6	45	0	25.3857142857	25.3	25.3	25.15	27.3285714286	26.85	26.9571428571	27.2833333333	30.3142857143	28.85	29.2857142857	30.5666666667
1	PNM	Liberdade	2010_05	1.29913960493089	0.025751073	2.5751072961	2010-05-07	81.2	0	43.1	28.2	24.7833333333	24.76	24.525	25.2166666667	26.8833333333	27.16	26.625	26.9666666667	29.8	30.4	29.375	29.35
1	PNM	Liberdade	2010_06	1.44337567296252	0.0041841004	0.4184100418	2010-06-11	0	20.6	0	0	24	24.9666666667	24.6857142857	24.3714285714	26.2833333333	27.0166666667	27.0857142857	26.7285714286	29.3	29.6833333333	30.4	30.0285714286
1	PNM	Liberdade	2010_07	1.70782512766969	0.0208333333	2.0833333333	2010-07-09	0	0	0	58.9	22.4571428571	22.8857142857	23.4428571429	23.42	25.0714285714	25.3428571429	25.6571428571	25.32	28.2142857143	28.4428571429	28.7142857143	27.64
1	PNM	Liberdade	2010_08	0.91287092915702	0.0466101695	4.6610169492	2010-08-06	0	69.1	0	0	22.04	22.3	22.6666666667	23.2857142857	24.28	24.4	24.95	25.3	27.42	26.95	27.9166666667	28.0714285714
1	PNM	Liberdade	2010_09	1.12037053044964	0.0889830508	6.3559322034	2010-09-17	0	0	0	0	21.6714285714	21.7285714286	22.0666666667	22.1	24.4	24.3571428571	24.5833333333	24.7	28	27.9	28.0166666667	28.1714285714
1	PNM	Liberdade	2010_10	0	0.0334728033	3.3472803347	2010-10-22	0	0	0	0	23.525	22.9714285714	22.4714285714	22.6	25.8	25.4714285714	25.1285714286	24.95	29.05	28.9571428571	29.0428571429	28.4
1	PNM	Liberdade	2010_11	1.29099444874872	0.0627615063	5.8577405858	2010-11-12	0	0	0	0	23.4166666667	23.4333333333	23.8	23.525	25.6666666667	25.725	25.6857142857	25.8	28.85	29.075	28.7857142857	29.05
2	PNM	Areia	2010_12	0	0.0543478261	2.1739130435	2010-12-10	0.1	5	0	0.6	25.6285714286	25.1714285714	25.3571428571	25.0857142857	28.0285714286	27.8714285714	27.95	27.7714285714	30.4285714286	30.5714285714	30.5428571429	30.4571428571
2	PNM	Areia	2011_01	0	0.0638297872	6.3829787234	2011-01-14	82.4	60.8	0	12.9	23.7428571429	24.6142857143	25.0571428571	24.7142857143	26.9142857143	27.1785714286	27.8142857143	27.5285714286	30.0857142857	29.7428571429	30.5714285714	30.3428571429
2	PNM	Areia	2011_02	0	0.1978021978	14.2857142857	2011-02-11	1.3	14.6	162.2	6.1	25.2	25.1714285714	23.2285714286	24.2	28.0857142857	27.8571428571	26.4	27	30.9714285714	30.5428571429	29.5714285714	29.8
2	PNM	Areia	2011_03	1	0.1632653061	12.2448979592	2011-03-18	4.2	62.9	19	11.5	24.4285714286	24.6714285714	24.4285714286	25.2857142857	27.7571428571	27.6071428571	27.6857142857	27.8571428571	31.0857142857	30.5428571429	30.9428571429	30.4285714286
2	PNM	Areia	2011_04	0	0.0416666667	2.0833333333	2011-04-08	32.8	7	60.9	4.2	24.7428571429	25	23.9	24.4285714286	27.9428571429	27.9857142857	27.35	27.7571428571	31.1428571429	30.9714285714	30.8	31.0857142857
2	PNM	Areia	2011_05	1.4142135623731	0.0210526316	2.1052631579	2011-05-06	158.2	59.7	95.2	156.7	24.0285714286	23.3857142857	22.8857142857	23.8714285714	26.8571428571	26.7642857143	25.9714285714	26.7642857143	29.6857142857	30.1428571429	29.0571428571	29.6571428571
2	PNM	Areia	2011_06	0	0.0105263158	1.0526315789	2011-06-10	163	4.2	120	90.2	21.9857142857	23.3428571429	23.0142857143	23.0285714286	25.1357142857	26.7285714286	26.1214285714	25.7428571429	28.2857142857	30.1142857143	29.2285714286	28.4571428571
2	PNM	Areia	2011_07	0	0	0	2011-07-15	36.8	59.7	133.7	94	21.3571428571	22.1	22.0428571429	22.4285714286	24.7785714286	24.95	25.3214285714	25.4142857143	28.2	27.8	28.6	28.4
2	PNM	Areia	2011_08	0	0.0206185567	1.0309278351	2011-08-05	10	1	63.2	36.8	22.7714285714	21.3857142857	21.4428571429	21.3571428571	25.8142857143	25.1928571429	24.7785714286	24.7785714286	28.8571428571	29	28.1142857143	28.2
2	PNM	Areia	2011_09	0	0	0	2011-09-16	25.1	4.6	10.4	52.9	21.7571428571	21.2714285714	21.8571428571	21.3285714286	25.4785714286	25.2071428571	25.4857142857	24.8928571429	29.2	29.1428571429	29.1142857143	28.4571428571
2	PNM	Areia	2011_10	0	0.0319148936	1.0638297872	2011-10-07	1.3	0.6	3	25.1	23.4428571429	22.2142857143	21.9571428571	21.7571428571	26.5785714286	25.9071428571	25.4785714286	25.4785714286	29.7142857143	29.6	29	29.2
2	PNM	Areia	2011_11	0	0.0212765957	1.0638297872	2011-11-11	20.4	3.7	0.8	16.9	24.5	24.7428571429	24.5285714286	24.3857142857	27.25	27.4285714286	27.3357142857	26.9785714286	30	30.1142857143	30.1428571429	29.5714285714
2	PNM	Areia	2011_12	0	0.0208333333	2.0833333333	2011-12-09	5.4	5.2	0	14.9	24.5571428571	24.7714285714	25.2571428571	24.3571428571	27.4071428571	27.4714285714	27.7857142857	27.15	30.2571428571	30.1714285714	30.3142857143	29.9428571429
2	PNM	Areia	2012_01	0	0.0404040404	4.0404040404	2012-01-20	0.2	25	6.6	8	24.9142857143	24.3571428571	24.7142857143	24.7142857143	27.6571428571	27.3785714286	27.5571428571	27.6428571429	30.4	30.4	30.4	30.5714285714
2	PNM	Emaus	2010_12	0	0.085106383	7.4468085106	2010-12-10	0.1	5	0	0.6	25.6285714286	25.1714285714	25.3571428571	25.0857142857	28.0285714286	27.8714285714	27.95	27.7714285714	30.4285714286	30.5714285714	30.5428571429	30.4571428571
2	PNM	Emaus	2011_01	0	0.0609756098	6.0975609756	2011-01-14	82.4	60.8	0	12.9	23.7428571429	24.6142857143	25.0571428571	24.7142857143	26.9142857143	27.1785714286	27.8142857143	27.5285714286	30.0857142857	29.7428571429	30.5714285714	30.3428571429
2	PNM	Emaus	2011_02	0	0.2111111111	12.2222222222	2011-02-11	1.3	14.6	162.2	6.1	25.2	25.1714285714	23.2285714286	24.2	28.0857142857	27.8571428571	26.4	27	30.9714285714	30.5428571429	29.5714285714	29.8
2	PNM	Emaus	2011_03	0	0.0869565217	7.6086956522	2011-03-18	4.2	62.9	19	11.5	24.4285714286	24.6714285714	24.4285714286	25.2857142857	27.7571428571	27.6071428571	27.6857142857	27.8571428571	31.0857142857	30.5428571429	30.9428571429	30.4285714286
2	PNM	Emaus	2011_04	1	0.1222222222	8.8888888889	2011-04-08	32.8	7	60.9	4.2	24.7428571429	25	23.9	24.4285714286	27.9428571429	27.9857142857	27.35	27.7571428571	31.1428571429	30.9714285714	30.8	31.0857142857
2	PNM	Emaus	2011_05	1	0.0434782609	4.347826087	2011-05-06	158.2	59.7	95.2	156.7	24.0285714286	23.3857142857	22.8857142857	23.8714285714	26.8571428571	26.7642857143	25.9714285714	26.7642857143	29.6857142857	30.1428571429	29.0571428571	29.6571428571
2	PNM	Emaus	2011_06	0	0.0744680851	6.3829787234	2011-06-10	163	4.2	120	90.2	21.9857142857	23.3428571429	23.0142857143	23.0285714286	25.1357142857	26.7285714286	26.1214285714	25.7428571429	28.2857142857	30.1142857143	29.2285714286	28.4571428571
2	PNM	Emaus	2011_07	0	0.0319148936	3.1914893617	2011-07-15	36.8	59.7	133.7	94	21.3571428571	22.1	22.0428571429	22.4285714286	24.7785714286	24.95	25.3214285714	25.4142857143	28.2	27.8	28.6	28.4
2	PNM	Emaus	2011_08	0	0.0652173913	5.4347826087	2011-08-05	10	1	63.2	36.8	22.7714285714	21.3857142857	21.4428571429	21.3571428571	25.8142857143	25.1928571429	24.7785714286	24.7785714286	28.8571428571	29	28.1142857143	28.2
2	PNM	Emaus	2011_09	0	0.0103092784	1.0309278351	2011-09-16	25.1	4.6	10.4	52.9	21.7571428571	21.2714285714	21.8571428571	21.3285714286	25.4785714286	25.2071428571	25.4857142857	24.8928571429	29.2	29.1428571429	29.1142857143	28.4571428571
2	PNM	Emaus	2011_10	0	0.0107526882	1.0752688172	2011-10-07	1.3	0.6	3	25.1	23.4428571429	22.2142857143	21.9571428571	21.7571428571	26.5785714286	25.9071428571	25.4785714286	25.4785714286	29.7142857143	29.6	29	29.2
2	PNM	Emaus	2011_11	0	0.0215053763	2.1505376344	2011-11-11	20.4	3.7	0.8	16.9	24.5	24.7428571429	24.5285714286	24.3857142857	27.25	27.4285714286	27.3357142857	26.9785714286	30	30.1142857143	30.1428571429	29.5714285714
2	PNM	Emaus	2011_12	0	0	0	2011-12-09	5.4	5.2	0	14.9	24.5571428571	24.7714285714	25.2571428571	24.3571428571	27.4071428571	27.4714285714	27.7857142857	27.15	30.2571428571	30.1714285714	30.3142857143	29.9428571429
2	PNM	Emaus	2012_01	1	0.0222222222	2.2222222222	2012-01-20	0.2	25	6.6	8	24.9142857143	24.3571428571	24.7142857143	24.7142857143	27.6571428571	27.3785714286	27.5571428571	27.6428571429	30.4	30.4	30.4	30.5714285714
2	PNM	Liberdade	2010_12	0	0.0744680851	5.3191489362	2010-12-10	0.1	5	0	0.6	25.6285714286	25.1714285714	25.3571428571	25.0857142857	28.0285714286	27.8714285714	27.95	27.7714285714	30.4285714286	30.5714285714	30.5428571429	30.4571428571
2	PNM	Liberdade	2011_01	1	0.0412371134	4.1237113402	2011-01-14	82.4	60.8	0	12.9	23.7428571429	24.6142857143	25.0571428571	24.7142857143	26.9142857143	27.1785714286	27.8142857143	27.5285714286	30.0857142857	29.7428571429	30.5714285714	30.3428571429
2	PNM	Liberdade	2011_02	2	0.0927835052	9.2783505155	2011-02-11	1.3	14.6	162.2	6.1	25.2	25.1714285714	23.2285714286	24.2	28.0857142857	27.8571428571	26.4	27	30.9714285714	30.5428571429	29.5714285714	29.8
2	PNM	Liberdade	2011_03	2	0.25	13	2011-03-18	4.2	62.9	19	11.5	24.4285714286	24.6714285714	24.4285714286	25.2857142857	27.7571428571	27.6071428571	27.6857142857	27.8571428571	31.0857142857	30.5428571429	30.9428571429	30.4285714286
2	PNM	Liberdade	2011_04	1.4142135623731	0.16	11	2011-04-08	32.8	7	60.9	4.2	24.7428571429	25	23.9	24.4285714286	27.9428571429	27.9857142857	27.35	27.7571428571	31.1428571429	30.9714285714	30.8	31.0857142857
2	PNM	Liberdade	2011_05	1.73205080756888	0.2525252525	12.1212121212	2011-05-06	158.2	59.7	95.2	156.7	24.0285714286	23.3857142857	22.8857142857	23.8714285714	26.8571428571	26.7642857143	25.9714285714	26.7642857143	29.6857142857	30.1428571429	29.0571428571	29.6571428571
2	PNM	Liberdade	2011_06	1.73205080756888	0.0404040404	2.0202020202	2011-06-10	163	4.2	120	90.2	21.9857142857	23.3428571429	23.0142857143	23.0285714286	25.1357142857	26.7285714286	26.1214285714	25.7428571429	28.2857142857	30.1142857143	29.2285714286	28.4571428571
2	PNM	Liberdade	2011_07	1	0.0816326531	7.1428571429	2011-07-15	36.8	59.7	133.7	94	21.3571428571	22.1	22.0428571429	22.4285714286	24.7785714286	24.95	25.3214285714	25.4142857143	28.2	27.8	28.6	28.4
2	PNM	Liberdade	2011_08	1	0.03125	3.125	2011-08-05	10	1	63.2	36.8	22.7714285714	21.3857142857	21.4428571429	21.3571428571	25.8142857143	25.1928571429	24.7785714286	24.7785714286	28.8571428571	29	28.1142857143	28.2
2	PNM	Liberdade	2011_09	1	0.0101010101	1.0101010101	2011-09-16	25.1	4.6	10.4	52.9	21.7571428571	21.2714285714	21.8571428571	21.3285714286	25.4785714286	25.2071428571	25.4857142857	24.8928571429	29.2	29.1428571429	29.1142857143	28.4571428571
2	PNM	Liberdade	2011_10	0	0.0101010101	1.0101010101	2011-10-07	1.3	0.6	3	25.1	23.4428571429	22.2142857143	21.9571428571	21.7571428571	26.5785714286	25.9071428571	25.4785714286	25.4785714286	29.7142857143	29.6	29	29.2
2	PNM	Liberdade	2011_11	0	0.0204081633	2.0408163265	2011-11-11	20.4	3.7	0.8	16.9	24.5	24.7428571429	24.5285714286	24.3857142857	27.25	27.4285714286	27.3357142857	26.9785714286	30	30.1142857143	30.1428571429	29.5714285714
2	PNM	Liberdade	2011_12	0	0	0	2011-12-09	5.4	5.2	0	14.9	24.5571428571	24.7714285714	25.2571428571	24.3571428571	27.4071428571	27.4714285714	27.7857142857	27.15	30.2571428571	30.1714285714	30.3142857143	29.9428571429
2	PNM	Liberdade	2012_01	0	0.0212765957	2.1276595745	2012-01-20	0.2	25	6.6	8	24.9142857143	24.3571428571	24.7142857143	24.7142857143	27.6571428571	27.3785714286	27.5571428571	27.6428571429	30.4	30.4	30.4	30.5714285714
1	STR	Jd_Santarem	2010_03	2.5751072961	0.1298701299	10.8225108225	2010-03-05	46.5	71	87.3	47	24.14	24.0714285714	23.68	23.5428571429	26.86	26.4857142857	25.86	25.6285714286	29.28	29.2857142857	28.38	28.0571428571
1	STR	Jd_Santarem	2010_04	0	0	0	2010-04-09	169	145.2	36.9	84.9	23.9	24.05	23.5428571429	24.1666666667	25.7	25.75	26.0285714286	26.7833333333	27.8857142857	27.95	28.7142857143	29.3
1	STR	Jd_Santarem	2010_05	1.6666666667	0.05	3.75	2010-05-14	84.3	146.4	127.2	91.3	24.0857142857	23.65	24.16	24.075	25.8714285714	25.35	25.94	25.825	27.8142857143	27.4833333333	28.28	28.275
1	STR	Jd_Santarem	2010_06	0.8333333333	0.0083333333	0.8333333333	2010-06-11	73.1	95.6	7.9	40.8	23.0666666667	23.6166666667	24.1285714286	24.0857142857	25.0333333333	25.5666666667	26.1142857143	26.1714285714	27.0666666667	27.7166666667	28.1857142857	28.3285714286
1	STR	Jd_Santarem	2010_07	0.4166666667	0.025	2.0833333333	2010-07-16	9	18.1	7.3	69.7	23.3428571429	23.2714285714	23.2857142857	23.1428571429	25.9285714286	26.1	25.9285714286	25.4857142857	28.4	28.5285714286	28.6714285714	27.7142857143
1	STR	Jd_Santarem	2010_08	2.0833333333	0.0458333333	3.75	2010-08-06	25.4	48.5	65.5	9	24.42	24	22.95	23.3428571429	27.22	26.8666666667	25.1333333333	25.9285714286	30.4	29.9166666667	27.2166666667	28.4
1	STR	Jd_Santarem	2010_09	1.6666666667	0.0083682008	0.8368200837	2010-09-17	5.5	2.3	0	0	25.1285714286	25.1857142857	25.05	24.4285714286	28.8285714286	28.5571428571	28.6333333333	27.8285714286	32.1428571429	31.7857142857	31.65	30.4142857143
1	STR	Jd_Santarem	2010_10	1.3157894737	0	0	2010-10-08	0	0	0.2	5.5	25.9285714286	26.0166666667	25.5142857143	25.1285714286	30.1285714286	29.8166666667	29.2285714286	28.8285714286	33.8714285714	33.6166666667	32.5285714286	32.1428571429
1	STR	Jd_Santarem	2010_11	0.4166666667	0.0125	0.8333333333	2010-11-12	20	14.3	50.4	21.9	25.6	25.6	25.1166666667	25.825	29.2666666667	29.5	28.6428571429	29.7	32.75	32.675	32.1	33
1	STR	Jd_Santarem	2010_12	0.462962963	0.0327102804	2.3364485981	2010-12-17	63.2	48.3	10.1	50.4	24.4666666667	24.7	25.0714285714	24.7571428571	27.6666666667	28	28.8142857143	28.1428571429	30.7333333333	31.7571428571	32.3285714286	32
1	STR	Jd_Santarem	2011_01	0	0.0546218487	3.781512605	2011-01-14	17.5	69.8	64.8	53.9	23.9142857143	24.0714285714	24.2833333333	23.5333333333	26.7142857143	26.2285714286	27.0714285714	26.1166666667	29.5571428571	28.7	29.8571428571	29.36
1	STR	Jd_Santarem	2011_02	0	0.0210970464	2.1097046414	2011-02-11	133.7	60.9	167.1	86.1	23.5428571429	23.5285714286	23.0285714286	23.5285714286	25.6285714286	25.4285714286	24.8857142857	25.5285714286	27.7333333333	27.7571428571	27.4142857143	27.8
1	STR	Republica	2010_03	3.75	0.0801687764	7.5949367089	2010-03-05	46.5	71	87.3	47	24.14	24.0714285714	23.68	23.5428571429	26.86	26.4857142857	25.86	25.6285714286	29.28	29.2857142857	28.38	28.0571428571
1	STR	Republica	2010_04	1.25	0.0425531915	4.2553191489	2010-04-09	169	145.2	36.9	84.9	23.9	24.05	23.5428571429	24.1666666667	25.7	25.75	26.0285714286	26.7833333333	27.8857142857	27.95	28.7142857143	29.3
1	STR	Republica	2010_05	1.25	0.0292887029	2.510460251	2010-05-14	84.3	146.4	127.2	91.3	24.0857142857	23.65	24.16	24.075	25.8714285714	25.35	25.94	25.825	27.8142857143	27.4833333333	28.28	28.275
1	STR	Republica	2010_06	1.25	0.0210084034	1.2605042017	2010-06-11	73.1	95.6	7.9	40.8	23.0666666667	23.6166666667	24.1285714286	24.0857142857	25.0333333333	25.5666666667	26.1142857143	26.1714285714	27.0666666667	27.7166666667	28.1857142857	28.3285714286
1	STR	Republica	2010_07	0.4166666667	0.0791666667	5.4166666667	2010-07-16	9	18.1	7.3	69.7	23.3428571429	23.2714285714	23.2857142857	23.1428571429	25.9285714286	26.1	25.9285714286	25.4857142857	28.4	28.5285714286	28.6714285714	27.7142857143
1	STR	Republica	2010_08	1.6666666667	0.025	2.0833333333	2010-08-06	25.4	48.5	65.5	9	24.42	24	22.95	23.3428571429	27.22	26.8666666667	25.1333333333	25.9285714286	30.4	29.9166666667	27.2166666667	28.4
1	STR	Republica	2010_09	1.25	0.0085470085	0.8547008547	2010-09-17	5.5	2.3	0	0	25.1285714286	25.1857142857	25.05	24.4285714286	28.8285714286	28.5571428571	28.6333333333	27.8285714286	32.1428571429	31.7857142857	31.65	30.4142857143
1	STR	Republica	2010_10	0.4166666667	0.0167364017	1.6736401674	2010-10-08	0	0	0.2	5.5	25.9285714286	26.0166666667	25.5142857143	25.1285714286	30.1285714286	29.8166666667	29.2285714286	28.8285714286	33.8714285714	33.6166666667	32.5285714286	32.1428571429
1	STR	Republica	2010_11	0.4166666667	0.0595744681	5.1063829787	2010-11-12	20	14.3	50.4	21.9	25.6	25.6	25.1166666667	25.825	29.2666666667	29.5	28.6428571429	29.7	32.75	32.675	32.1	33
1	STR	Republica	2010_12	0.4166666667	0.0386266094	3.8626609442	2010-12-17	63.2	48.3	10.1	50.4	24.4666666667	24.7	25.0714285714	24.7571428571	27.6666666667	28	28.8142857143	28.1428571429	30.7333333333	31.7571428571	32.3285714286	32
1	STR	Republica	2011_01	0.4166666667	0.10041841	7.1129707113	2011-01-14	17.5	69.8	64.8	53.9	23.9142857143	24.0714285714	24.2833333333	23.5333333333	26.7142857143	26.2285714286	27.0714285714	26.1166666667	29.5571428571	28.7	29.8571428571	29.36
1	STR	Republica	2011_02	2.5	0.0504201681	4.6218487395	2011-02-11	133.7	60.9	167.1	86.1	23.5428571429	23.5285714286	23.0285714286	23.5285714286	25.6285714286	25.4285714286	24.8857142857	25.5285714286	27.7333333333	27.7571428571	27.4142857143	27.8
1	STR	Santarenzinho	2010_03	1.25	0.1265822785	11.3924050633	2010-03-05	46.5	71	87.3	47	24.14	24.0714285714	23.68	23.5428571429	26.86	26.4857142857	25.86	25.6285714286	29.28	29.2857142857	28.38	28.0571428571
1	STR	Santarenzinho	2010_04	0.4166666667	0.1101694915	10.1694915254	2010-04-09	169	145.2	36.9	84.9	23.9	24.05	23.5428571429	24.1666666667	25.7	25.75	26.0285714286	26.7833333333	27.8857142857	27.95	28.7142857143	29.3
1	STR	Santarenzinho	2010_05	0.4166666667	0.0794979079	6.2761506276	2010-05-14	84.3	146.4	127.2	91.3	24.0857142857	23.65	24.16	24.075	25.8714285714	25.35	25.94	25.825	27.8142857143	27.4833333333	28.28	28.275
1	STR	Santarenzinho	2010_06	0.4166666667	0.0458333333	4.5833333333	2010-06-11	73.1	95.6	7.9	40.8	23.0666666667	23.6166666667	24.1285714286	24.0857142857	25.0333333333	25.5666666667	26.1142857143	26.1714285714	27.0666666667	27.7166666667	28.1857142857	28.3285714286
1	STR	Santarenzinho	2010_07	0	0.05	5	2010-07-16	9	18.1	7.3	69.7	23.3428571429	23.2714285714	23.2857142857	23.1428571429	25.9285714286	26.1	25.9285714286	25.4857142857	28.4	28.5285714286	28.6714285714	27.7142857143
1	STR	Santarenzinho	2010_08	2.0833333333	0.0125	1.25	2010-08-06	25.4	48.5	65.5	9	24.42	24	22.95	23.3428571429	27.22	26.8666666667	25.1333333333	25.9285714286	30.4	29.9166666667	27.2166666667	28.4
1	STR	Santarenzinho	2010_09	0	0.025210084	2.5210084034	2010-09-17	5.5	2.3	0	0	25.1285714286	25.1857142857	25.05	24.4285714286	28.8285714286	28.5571428571	28.6333333333	27.8285714286	32.1428571429	31.7857142857	31.65	30.4142857143
1	STR	Santarenzinho	2010_10	0.8333333333	0.0378151261	3.3613445378	2010-10-08	0	0	0.2	5.5	25.9285714286	26.0166666667	25.5142857143	25.1285714286	30.1285714286	29.8166666667	29.2285714286	28.8285714286	33.8714285714	33.6166666667	32.5285714286	32.1428571429
1	STR	Santarenzinho	2010_11	0.8333333333	0.025	2.0833333333	2010-11-12	20	14.3	50.4	21.9	25.6	25.6	25.1166666667	25.825	29.2666666667	29.5	28.6428571429	29.7	32.75	32.675	32.1	33
1	STR	Santarenzinho	2010_12	0	0.0208333333	2.0833333333	2010-12-17	63.2	48.3	10.1	50.4	24.4666666667	24.7	25.0714285714	24.7571428571	27.6666666667	28	28.8142857143	28.1428571429	30.7333333333	31.7571428571	32.3285714286	32
1	STR	Santarenzinho	2011_01	2.0833333333	0.0958333333	7.9166666667	2011-01-14	17.5	69.8	64.8	53.9	23.9142857143	24.0714285714	24.2833333333	23.5333333333	26.7142857143	26.2285714286	27.0714285714	26.1166666667	29.5571428571	28.7	29.8571428571	29.36
1	STR	Santarenzinho	2011_02	0.4166666667	0.0583333333	5	2011-02-11	133.7	60.9	167.1	86.1	23.5428571429	23.5285714286	23.0285714286	23.5285714286	25.6285714286	25.4285714286	24.8857142857	25.5285714286	27.7333333333	27.7571428571	27.4142857143	27.8
2	STR	Jd_Santarem	2011_03	0	0.06	5	2011-03-18	100.9	52.5	68.1	38.5	21.8571428571	22.1142857143	22.1571428571	22.0428571429	25.7785714286	25.8916666667	26.375	25.79	29.7	29.7	30.6	29.66
2	STR	Jd_Santarem	2011_04	2.5	0.025	2.5	2011-04-08	128.3	109.6	162.9	100.9	22.1142857143	21.9285714286	21.7857142857	21.8571428571	25.8357142857	25.8285714286	25.7357142857	25.7785714286	29.5571428571	29.7285714286	29.6857142857	29.7
2	STR	Jd_Santarem	2011_05	0	0	0	2011-05-06	41.6	92.6	138.8	57.3	22.2142857143	22.1	21.8428571429	21.9285714286	26.0357142857	26.0571428571	25.95	25.7071428571	29.8571428571	30.0142857143	30.0571428571	29.4857142857
2	STR	Jd_Santarem	2011_06	0	0	0	2011-06-10	33.6	24.7	10.1	7	22.2428571429	22	22.3428571429	22.1571428571	26.9357142857	26.2214285714	26.3571428571	26.3857142857	31.6285714286	30.4428571429	30.3714285714	30.6142857143
2	STR	Jd_Santarem	2011_07	0	0.01	1	2011-07-08	13.6	69.6	1.9	25.7	21.8428571429	22.1714285714	22.2285714286	22.4571428571	26.3857142857	26.1714285714	26.4785714286	26.4642857143	30.9285714286	30.1714285714	30.7285714286	30.4714285714
2	STR	Jd_Santarem	2011_08	0	0	0	2011-08-05	17.1	10	18.8	32.4	22.2714285714	22.4428571429	22.2571428571	21.7	27.5642857143	27.0714285714	26.5214285714	26.2357142857	32.8571428571	31.7	30.7857142857	30.7714285714
2	STR	Jd_Santarem	2011_09	0	0	0	2011-09-16	13.9	0	11.2	5.5	22.5571428571	22.5857142857	22.2571428571	22.7142857143	27.4428571429	27.4642857143	27.2	27.2428571429	32.3285714286	32.3428571429	32.1428571429	31.7714285714
2	STR	Jd_Santarem	2011_10	0	0	0	2011-10-07	4.2	0	12.3	13.9	22.8285714286	23	22.5	22.5571428571	27.6071428571	28.0285714286	27.7714285714	27.4428571429	32.3857142857	33.0571428571	33.0428571429	32.3285714286
2	STR	Jd_Santarem	2011_11	0	0	0	2011-11-11	0.7	61.8	60.5	8.8	22.3	22.1571428571	22.3571428571	22.7	27.0928571429	26.3857142857	27.3857142857	27.5285714286	31.8857142857	30.6142857143	32.4142857143	32.3571428571
2	STR	Jd_Santarem	2011_12	0	0	0	2011-12-16	0	0	1.1	0	23.0285714286	22.6857142857	22.4428571429	22.3857142857	27.9857142857	27.4214285714	27.2285714286	27.3357142857	32.9428571429	32.1571428571	32.0142857143	32.2857142857
2	STR	Jd_Santarem	2012_01	1.6666666667	0	0	2012-01-13	28.4	41.3	49.2	5.4	22.3857142857	22.7857142857	22.1285714286	22.8142857143	26.55	27.1857142857	26.6285714286	27.5928571429	30.7142857143	31.5857142857	31.1285714286	32.3714285714
2	STR	Jd_Santarem	2012_02	1	0	0	2012-02-10	26.2	83.5	46	43.5	22.0428571429	22.1428571429	21.9571428571	22.1142857143	25.7357142857	26.0857142857	25.7357142857	25.6928571429	29.4285714286	30.0285714286	29.5142857143	29.2714285714
2	STR	Republica	2011_03	0	0.12	8	2011-03-18	100.9	52.5	68.1	38.5	21.8571428571	22.1142857143	22.1571428571	22.0428571429	25.7785714286	25.8916666667	26.375	25.79	29.7	29.7	30.6	29.66
2	STR	Republica	2011_04	0	0.037037037	2.4691358025	2011-04-08	128.3	109.6	162.9	100.9	22.1142857143	21.9285714286	21.7857142857	21.8571428571	25.8357142857	25.8285714286	25.7357142857	25.7785714286	29.5571428571	29.7285714286	29.6857142857	29.7
2	STR	Republica	2011_05	0	0.0309278351	3.0927835052	2011-05-06	41.6	92.6	138.8	57.3	22.2142857143	22.1	21.8428571429	21.9285714286	26.0357142857	26.0571428571	25.95	25.7071428571	29.8571428571	30.0142857143	30.0571428571	29.4857142857
2	STR	Republica	2011_06	0	0.0101010101	1.0101010101	2011-06-10	33.6	24.7	10.1	7	22.2428571429	22	22.3428571429	22.1571428571	26.9357142857	26.2214285714	26.3571428571	26.3857142857	31.6285714286	30.4428571429	30.3714285714	30.6142857143
2	STR	Republica	2011_07	0	0	0	2011-07-08	13.6	69.6	1.9	25.7	21.8428571429	22.1714285714	22.2285714286	22.4571428571	26.3857142857	26.1714285714	26.4785714286	26.4642857143	30.9285714286	30.1714285714	30.7285714286	30.4714285714
2	STR	Republica	2011_08	0	0	0	2011-08-05	17.1	10	18.8	32.4	22.2714285714	22.4428571429	22.2571428571	21.7	27.5642857143	27.0714285714	26.5214285714	26.2357142857	32.8571428571	31.7	30.7857142857	30.7714285714
2	STR	Republica	2011_09	0	0.0101010101	1.0101010101	2011-09-16	13.9	0	11.2	5.5	22.5571428571	22.5857142857	22.2571428571	22.7142857143	27.4428571429	27.4642857143	27.2	27.2428571429	32.3285714286	32.3428571429	32.1428571429	31.7714285714
2	STR	Republica	2011_10	0	0	0	2011-10-07	4.2	0	12.3	13.9	22.8285714286	23	22.5	22.5571428571	27.6071428571	28.0285714286	27.7714285714	27.4428571429	32.3857142857	33.0571428571	33.0428571429	32.3285714286
2	STR	Republica	2011_11	0	0	0	2011-11-11	0.7	61.8	60.5	8.8	22.3	22.1571428571	22.3571428571	22.7	27.0928571429	26.3857142857	27.3857142857	27.5285714286	31.8857142857	30.6142857143	32.4142857143	32.3571428571
2	STR	Republica	2011_12	0	0	0	2011-12-16	0	0	1.1	0	23.0285714286	22.6857142857	22.4428571429	22.3857142857	27.9857142857	27.4214285714	27.2285714286	27.3357142857	32.9428571429	32.1571428571	32.0142857143	32.2857142857
2	STR	Republica	2012_01	0	0.0202020202	2.0202020202	2012-01-13	28.4	41.3	49.2	5.4	22.3857142857	22.7857142857	22.1285714286	22.8142857143	26.55	27.1857142857	26.6285714286	27.5928571429	30.7142857143	31.5857142857	31.1285714286	32.3714285714
2	STR	Republica	2012_02	0	0	0	2012-02-10	26.2	83.5	46	43.5	22.0428571429	22.1428571429	21.9571428571	22.1142857143	25.7357142857	26.0857142857	25.7357142857	25.6928571429	29.4285714286	30.0285714286	29.5142857143	29.2714285714
2	STR	Santarenzinho	2011_03	0	0.0808080808	8.0808080808	2011-03-18	100.9	52.5	68.1	38.5	21.8571428571	22.1142857143	22.1571428571	22.0428571429	25.7785714286	25.8916666667	26.375	25.79	29.7	29.7	30.6	29.66
2	STR	Santarenzinho	2011_04	0	0.0215053763	2.1505376344	2011-04-08	128.3	109.6	162.9	100.9	22.1142857143	21.9285714286	21.7857142857	21.8571428571	25.8357142857	25.8285714286	25.7357142857	25.7785714286	29.5571428571	29.7285714286	29.6857142857	29.7
2	STR	Santarenzinho	2011_05	0	0	0	2011-05-06	41.6	92.6	138.8	57.3	22.2142857143	22.1	21.8428571429	21.9285714286	26.0357142857	26.0571428571	25.95	25.7071428571	29.8571428571	30.0142857143	30.0571428571	29.4857142857
2	STR	Santarenzinho	2011_06	1.0101010101	0.0101010101	1.0101010101	2011-06-10	33.6	24.7	10.1	7	22.2428571429	22	22.3428571429	22.1571428571	26.9357142857	26.2214285714	26.3571428571	26.3857142857	31.6285714286	30.4428571429	30.3714285714	30.6142857143
2	STR	Santarenzinho	2011_07	0	0.0103092784	1.0309278351	2011-07-08	13.6	69.6	1.9	25.7	21.8428571429	22.1714285714	22.2285714286	22.4571428571	26.3857142857	26.1714285714	26.4785714286	26.4642857143	30.9285714286	30.1714285714	30.7285714286	30.4714285714
2	STR	Santarenzinho	2011_08	1	0.01	1	2011-08-05	17.1	10	18.8	32.4	22.2714285714	22.4428571429	22.2571428571	21.7	27.5642857143	27.0714285714	26.5214285714	26.2357142857	32.8571428571	31.7	30.7857142857	30.7714285714
2	STR	Santarenzinho	2011_09	0	0.0101010101	1.0101010101	2011-09-16	13.9	0	11.2	5.5	22.5571428571	22.5857142857	22.2571428571	22.7142857143	27.4428571429	27.4642857143	27.2	27.2428571429	32.3285714286	32.3428571429	32.1428571429	31.7714285714
2	STR	Santarenzinho	2011_10	0	0	0	2011-10-07	4.2	0	12.3	13.9	22.8285714286	23	22.5	22.5571428571	27.6071428571	28.0285714286	27.7714285714	27.4428571429	32.3857142857	33.0571428571	33.0428571429	32.3285714286
2	STR	Santarenzinho	2011_11	0	0	0	2011-11-11	0.7	61.8	60.5	8.8	22.3	22.1571428571	22.3571428571	22.7	27.0928571429	26.3857142857	27.3857142857	27.5285714286	31.8857142857	30.6142857143	32.4142857143	32.3571428571
2	STR	Santarenzinho	2011_12	0	0	0	2011-12-16	0	0	1.1	0	23.0285714286	22.6857142857	22.4428571429	22.3857142857	27.9857142857	27.4214285714	27.2285714286	27.3357142857	32.9428571429	32.1571428571	32.0142857143	32.2857142857
2	STR	Santarenzinho	2012_01	0	0	0	2012-01-13	28.4	41.3	49.2	5.4	22.3857142857	22.7857142857	22.1285714286	22.8142857143	26.55	27.1857142857	26.6285714286	27.5928571429	30.7142857143	31.5857142857	31.1285714286	32.3714285714
2	STR	Santarenzinho	2012_02	0	0	0	2012-02-10	26.2	83.5	46	43.5	22.0428571429	22.1428571429	21.9571428571	22.1142857143	25.7357142857	26.0857142857	25.7357142857	25.6928571429	29.4285714286	30.0285714286	29.5142857143	29.2714285714
1	Caxias	Bilac	2009_11	2.5	0.10041841	5.8577405858	2009-11-13	59.7	4.9	45	70.9	22.9333333333	21.6333333333	21.3166666667	21.0571428571	24.1666666667	24.5666666667	23.0666666667	22.9142857143	25.8	27.8333333333	25.2833333333	25.3714285714
1	Caxias	Bilac	2009_12	2.9535864979	0.0491071429	4.0178571429	2009-12-11	97.1	79.8	0	18.2	21.7142857143	23.2571428571	23.825	22.1142857143	23.4285714286	25.1285714286	26.525	24.8571428571	25.2428571429	27.1714285714	30.125	28.0857142857
1	Caxias	Bilac	2010_01	3.3333333333	0.1416666667	10	2010-01-15	34.4	2	31.9	18.7	23.7285714286	23.85	23.8166666667	23.2	27.4857142857	26.9833333333	25.3833333333	25.3	31.6	30.5666666667	27.15	28.0428571429
1	Caxias	Bilac	2010_02	2.9288702929	0.1603375527	13.5021097046	2010-02-05	13	158.4	17.7	34.4	23.7	23.2428571429	23.2333333333	23.7285714286	26.7333333333	26.0571428571	26.9333333333	27.4857142857	30.6333333333	29.8	30.9166666667	31.6
1	Caxias	Bilac	2010_03	2.9166666667	0.05	4.5833333333	2010-03-06	35.7	37.8	69.1	71.8	21.8	23.6714285714	24.4	23.8571428571	24.075	26.3285714286	27.08	27.4714285714	25.575	29.2571428571	30.52	31.6
1	Caxias	Bilac	2010_04	4.1666666667	0.1333333333	11.25	2010-04-16	0	76.1	55.5	39.1	20.95	21.7	23.4333333333	23.9857142857	22.7833333333	23.0714285714	25.6166666667	26.5	25.3	24.7285714286	28.45	30
1	Caxias	Bilac	2010_05	2.9166666667	0.1631799163	13.8075313808	2010-05-07	0	9.6	0.2	0	21.4333333333	21.92	22.5	20.95	23.85	24.04	24.65	22.7833333333	27.3166666667	26.6	28.125	25.3
1	Caxias	Bilac	2010_06	3.3333333333	0.1125	10	2010-06-11	0.5	0	0	34.1	18.2	19.2166666667	20.7714285714	20.7857142857	19.8833333333	21.1333333333	22.3857142857	22.6857142857	22.1666666667	23.8833333333	24.8	25.5571428571
1	Caxias	Bilac	2010_07	0.4166666667	0.0666666667	6.25	2010-07-09	0	0	0	0	19.2142857143	19.4714285714	18.6428571429	18.34	21.4428571429	21.3714285714	21.3571428571	21.06	24.7857142857	24.5142857143	25.0571428571	24.74
1	Caxias	Bilac	2010_08	1.6666666667	0.0416666667	3.75	2010-08-13	0	0	0	0	17.8714285714	18.66	19.4666666667	18.8666666667	20.2714285714	21.1	21.6333333333	21.2166666667	23.9142857143	24.5	24.85	24.4666666667
1	Caxias	Bilac	2010_09	0.4166666667	0.0375	3.75	2010-09-17	0	4.2	0	0	18.3857142857	18.6571428571	19.7333333333	19.3571428571	22.1285714286	20.7285714286	22.6166666667	23.1142857143	26.8571428571	23.7	26.8	27.5714285714
1	Caxias	Bilac	2010_10	2.5	0.0375	3.75	2010-10-08	21.8	127.3	1	0	19.6571428571	19.5666666667	18.7571428571	18.3857142857	21.8	21.6833333333	22.1571428571	22.1285714286	24.8714285714	24.9833333333	26.4142857143	26.8571428571
1	Caxias	Primavera	2009_11	4.6025104603	0.0585774059	4.6025104603	2009-11-13	59.7	4.9	45	70.9	22.9333333333	21.6333333333	21.3166666667	21.0571428571	24.1666666667	24.5666666667	23.0666666667	22.9142857143	25.8	27.8333333333	25.2833333333	25.3714285714
1	Caxias	Primavera	2009_12	6.6666666667	0.0794979079	6.6945606695	2009-12-11	97.1	79.8	0	18.2	21.7142857143	23.2571428571	23.825	22.1142857143	23.4285714286	25.1285714286	26.525	24.8571428571	25.2428571429	27.1714285714	30.125	28.0857142857
1	Caxias	Primavera	2010_01	9.6234309623	0.164556962	13.9240506329	2010-01-15	34.4	2	31.9	18.7	23.7285714286	23.85	23.8166666667	23.2	27.4857142857	26.9833333333	25.3833333333	25.3	31.6	30.5666666667	27.15	28.0428571429
1	Caxias	Primavera	2010_02	5.2083333333	0.1832460733	13.612565445	2010-02-05	13	158.4	17.7	34.4	23.7	23.2428571429	23.2333333333	23.7285714286	26.7333333333	26.0571428571	26.9333333333	27.4857142857	30.6333333333	29.8	30.9166666667	31.6
1	Caxias	Primavera	2010_03	7.9166666667	0.1083333333	8.3333333333	2010-03-06	35.7	37.8	69.1	71.8	21.8	23.6714285714	24.4	23.8571428571	24.075	26.3285714286	27.08	27.4714285714	25.575	29.2571428571	30.52	31.6
1	Caxias	Primavera	2010_04	3.9473684211	0.24	14.2222222222	2010-04-16	0	76.1	55.5	39.1	20.95	21.7	23.4333333333	23.9857142857	22.7833333333	23.0714285714	25.6166666667	26.5	25.3	24.7285714286	28.45	30
1	Caxias	Primavera	2010_05	2.9288702929	0.2142857143	16.3865546218	2010-05-07	0	9.6	0.2	0	21.4333333333	21.92	22.5	20.95	23.85	24.04	24.65	22.7833333333	27.3166666667	26.6	28.125	25.3
1	Caxias	Primavera	2010_06	4.1666666667	0.1428571429	10.582010582	2010-06-11	0.5	0	0	34.1	18.2	19.2166666667	20.7714285714	20.7857142857	19.8833333333	21.1333333333	22.3857142857	22.6857142857	22.1666666667	23.8833333333	24.8	25.5571428571
1	Caxias	Primavera	2010_07	4.1666666667	0.0833333333	6.6666666667	2010-07-09	0	0	0	0	19.2142857143	19.4714285714	18.6428571429	18.34	21.4428571429	21.3714285714	21.3571428571	21.06	24.7857142857	24.5142857143	25.0571428571	24.74
1	Caxias	Primavera	2010_08	3.0701754386	0.0704845815	5.2863436123	2010-08-13	0	0	0	0	17.8714285714	18.66	19.4666666667	18.8666666667	20.2714285714	21.1	21.6333333333	21.2166666667	23.9142857143	24.5	24.85	24.4666666667
1	Caxias	Primavera	2010_09	1.4705882353	0.0245098039	2.4509803922	2010-09-17	0	4.2	0	0	18.3857142857	18.6571428571	19.7333333333	19.3571428571	22.1285714286	20.7285714286	22.6166666667	23.1142857143	26.8571428571	23.7	26.8	27.5714285714
1	Caxias	Primavera	2010_10	0.8771929825	0.0307017544	3.0701754386	2010-10-08	21.8	127.3	1	0	19.6571428571	19.5666666667	18.7571428571	18.3857142857	21.8	21.6833333333	22.1571428571	22.1285714286	24.8714285714	24.9833333333	26.4142857143	26.8571428571
1	Caxias	Saracuruna	2009_11	2.6431718062	0.0446428571	2.6785714286	2009-11-13	59.7	4.9	45	70.9	22.9333333333	21.6333333333	21.3166666667	21.0571428571	24.1666666667	24.5666666667	23.0666666667	22.9142857143	25.8	27.8333333333	25.2833333333	25.3714285714
1	Caxias	Saracuruna	2009_12	5.8333333333	0.0423728814	4.2372881356	2009-12-11	97.1	79.8	0	18.2	21.7142857143	23.2571428571	23.825	22.1142857143	23.4285714286	25.1285714286	26.525	24.8571428571	25.2428571429	27.1714285714	30.125	28.0857142857
1	Caxias	Saracuruna	2010_01	0.8333333333	0.0753138075	6.6945606695	2010-01-15	34.4	2	31.9	18.7	23.7285714286	23.85	23.8166666667	23.2	27.4857142857	26.9833333333	25.3833333333	25.3	31.6	30.5666666667	27.15	28.0428571429
1	Caxias	Saracuruna	2010_02	3.3333333333	0.050209205	5.0209205021	2010-02-05	13	158.4	17.7	34.4	23.7	23.2428571429	23.2333333333	23.7285714286	26.7333333333	26.0571428571	26.9333333333	27.4857142857	30.6333333333	29.8	30.9166666667	31.6
1	Caxias	Saracuruna	2010_03	1.6666666667	0.0462184874	4.6218487395	2010-03-06	35.7	37.8	69.1	71.8	21.8	23.6714285714	24.4	23.8571428571	24.075	26.3285714286	27.08	27.4714285714	25.575	29.2571428571	30.52	31.6
1	Caxias	Saracuruna	2010_04	0.8333333333	0.0889830508	8.4745762712	2010-04-16	0	76.1	55.5	39.1	20.95	21.7	23.4333333333	23.9857142857	22.7833333333	23.0714285714	25.6166666667	26.5	25.3	24.7285714286	28.45	30
1	Caxias	Saracuruna	2010_05	2.7272727273	0.1212121212	11.6883116883	2010-05-07	0	9.6	0.2	0	21.4333333333	21.92	22.5	20.95	23.85	24.04	24.65	22.7833333333	27.3166666667	26.6	28.125	25.3
1	Caxias	Saracuruna	2010_06	1.0416666667	0.1041666667	8.8541666667	2010-06-11	0.5	0	0	34.1	18.2	19.2166666667	20.7714285714	20.7857142857	19.8833333333	21.1333333333	22.3857142857	22.6857142857	22.1666666667	23.8833333333	24.8	25.5571428571
1	Caxias	Saracuruna	2010_07	4.8245614035	0.0622222222	4.4444444444	2010-07-09	0	0	0	0	19.2142857143	19.4714285714	18.6428571429	18.34	21.4428571429	21.3714285714	21.3571428571	21.06	24.7857142857	24.5142857143	25.0571428571	24.74
1	Caxias	Saracuruna	2010_08	0.8333333333	0.0379746835	2.5316455696	2010-08-13	0	0	0	0	17.8714285714	18.66	19.4666666667	18.8666666667	20.2714285714	21.1	21.6333333333	21.2166666667	23.9142857143	24.5	24.85	24.4666666667
1	Caxias	Saracuruna	2010_09	0.5208333333	0.0265957447	2.6595744681	2010-09-17	0	4.2	0	0	18.3857142857	18.6571428571	19.7333333333	19.3571428571	22.1285714286	20.7285714286	22.6166666667	23.1142857143	26.8571428571	23.7	26.8	27.5714285714
1	Caxias	Saracuruna	2010_10	2.1929824561	0.0175438596	1.3157894737	2010-10-08	21.8	127.3	1	0	19.6571428571	19.5666666667	18.7571428571	18.3857142857	21.8	21.6833333333	22.1571428571	22.1285714286	24.8714285714	24.9833333333	26.4142857143	26.8571428571
2	NIG	CabuÃƒÂ§u	2011_07	1	0.1684210526	15.7894736842	2011-07-19	0	1.1	1	9.5	15.7428571429	13.6285714286	17.0571428571	16.9857142857	22.2071428571	19.3071428571	20.8285714286	21.2071428571	28.6714285714	24.9857142857	24.6	25.4285714286
2	NIG	CabuÃƒÂ§u	2011_08	1	0.2040816327	14.2857142857	2011-08-12	0.7	6.2	9.8	0	17.9428571429	17.6428571429	15.4285714286	17.5	23.6357142857	21.3714285714	21.3071428571	23.0785714286	29.3285714286	25.1	27.1857142857	28.6571428571
2	NIG	CabuÃƒÂ§u	2011_09	0	0.1020408163	8.1632653061	2011-09-16	15.7	0	5.2	1	18.8	15.8857142857	17.8571428571	18.0142857143	21.7428571429	22.5642857143	23.5928571429	22.0928571429	24.6857142857	29.2428571429	29.3285714286	26.1714285714
2	NIG	CabuÃƒÂ§u	2011_10	0	0.11	9	2011-10-07	19.8	0.6	0.2	15.7	19.6857142857	17.6714285714	17.1285714286	18.8	24.6571428571	22.7071428571	23.2	21.7428571429	29.6285714286	27.7428571429	29.2714285714	24.6857142857
2	NIG	CabuÃƒÂ§u	2011_11	0	0.12	11	2011-11-11	0	10.7	0	0	19.0714285714	18.2285714286	19.8142857143	17.9285714286	25.0928571429	22.0214285714	25.4714285714	21.0714285714	31.1142857143	25.8142857143	31.1285714286	24.2142857143
2	NIG	CabuÃƒÂ§u	2011_12	0	0.2828282828	19.1919191919	2011-12-09	11.4	8.7	12.2	49.4	21.9571428571	21.6	20.2285714286	21.0285714286	25.6357142857	24.8357142857	24.7785714286	23.7571428571	29.3142857143	28.0714285714	29.3285714286	26.4857142857
2	NIG	CabuÃƒÂ§u	2012_01	0	0.325	23.75	2012-01-13	41.3	82.7	79.7	83	22.2428571429	20.9285714286	22.3571428571	22.6285714286	26.5785714286	25	25.2857142857	29.1571428571	30.9142857143	29.0714285714	28.2142857143	35.6857142857
2	NIG	CabuÃƒÂ§u	2012_02	0	0.24	18	2012-02-10	0	43.4	9.5	14.2	23.1714285714	20.5428571429	23.1142857143	24.0142857143	29.6857142857	25.1785714286	28.0357142857	29.0928571429	36.2	29.8142857143	32.9571428571	34.1714285714
2	NIG	CabuÃƒÂ§u	2012_03	0	0.2	12.6315789474	2012-03-23	25.1	59.6	55.4	0	22.0142857143	22.7285714286	22.8571428571	24.3285714286	26.6714285714	28.0142857143	27.2071428571	30.6714285714	31.3285714286	33.3	31.5571428571	37.0142857143
2	NIG	CabuÃƒÂ§u	2012_04	0	0.17	16	2012-04-13	9.1	17.5	25.4	25.1	22.7285714286	22.1	22.9285714286	22.0142857143	27.2642857143	26.7571428571	26.9214285714	26.6714285714	31.8	31.4142857143	30.9142857143	31.3285714286
2	NIG	CabuÃƒÂ§u	2012_05	0	0.32	22	2012-05-11	5.7	76.2	13.9	3	18.2142857143	19.3142857143	20.9428571429	21.8571428571	23.2928571429	22.0785714286	24.8142857143	26.3214285714	28.3714285714	24.8428571429	28.6857142857	30.7857142857
2	NIG	CabuÃƒÂ§u	2012_06	0	0.0510204082	5.1020408163	2012-06-29	0.3	42	16.1	7.7	17.7571428571	20.0857142857	18.8857142857	20.8285714286	22.0428571429	23.8	22.4142857143	24.2857142857	26.3285714286	27.5142857143	25.9428571429	27.7428571429
2	NIG	Ceramica	2011_07	1	0.3260869565	27.1739130435	2011-07-19	0	1.1	1	9.5	15.7428571429	13.6285714286	17.0571428571	16.9857142857	22.2071428571	19.3071428571	20.8285714286	21.2071428571	28.6714285714	24.9857142857	24.6	25.4285714286
2	NIG	Ceramica	2011_08	2.0202020202	0.2043010753	18.2795698925	2011-08-12	0.7	6.2	9.8	0	17.9428571429	17.6428571429	15.4285714286	17.5	23.6357142857	21.3714285714	21.3071428571	23.0785714286	29.3285714286	25.1	27.1857142857	28.6571428571
2	NIG	Ceramica	2011_09	2	0.1348314607	13.4831460674	2011-09-16	15.7	0	5.2	1	18.8	15.8857142857	17.8571428571	18.0142857143	21.7428571429	22.5642857143	23.5928571429	22.0928571429	24.6857142857	29.2428571429	29.3285714286	26.1714285714
2	NIG	Ceramica	2011_10	0	0.18	10	2011-10-07	19.8	0.6	0.2	15.7	19.6857142857	17.6714285714	17.1285714286	18.8	24.6571428571	22.7071428571	23.2	21.7428571429	29.6285714286	27.7428571429	29.2714285714	24.6857142857
2	NIG	Ceramica	2011_11	0	0.28	25	2011-11-11	0	10.7	0	0	19.0714285714	18.2285714286	19.8142857143	17.9285714286	25.0928571429	22.0214285714	25.4714285714	21.0714285714	31.1142857143	25.8142857143	31.1285714286	24.2142857143
2	NIG	Ceramica	2011_12	0	0.2077922078	14.2857142857	2011-12-09	11.4	8.7	12.2	49.4	21.9571428571	21.6	20.2285714286	21.0285714286	25.6357142857	24.8357142857	24.7785714286	23.7571428571	29.3142857143	28.0714285714	29.3285714286	26.4857142857
2	NIG	Ceramica	2012_01	0	0.2688172043	19.3548387097	2012-01-13	41.3	82.7	79.7	83	22.2428571429	20.9285714286	22.3571428571	22.6285714286	26.5785714286	25	25.2857142857	29.1571428571	30.9142857143	29.0714285714	28.2142857143	35.6857142857
2	NIG	Ceramica	2012_02	0	0.101010101	9.0909090909	2012-02-10	0	43.4	9.5	14.2	23.1714285714	20.5428571429	23.1142857143	24.0142857143	29.6857142857	25.1785714286	28.0357142857	29.0928571429	36.2	29.8142857143	32.9571428571	34.1714285714
2	NIG	Ceramica	2012_03	0	0.1145833333	8.3333333333	2012-03-23	25.1	59.6	55.4	0	22.0142857143	22.7285714286	22.8571428571	24.3285714286	26.6714285714	28.0142857143	27.2071428571	30.6714285714	31.3285714286	33.3	31.5571428571	37.0142857143
2	NIG	Ceramica	2012_04	0	0.15	10	2012-04-13	9.1	17.5	25.4	25.1	22.7285714286	22.1	22.9285714286	22.0142857143	27.2642857143	26.7571428571	26.9214285714	26.6714285714	31.8	31.4142857143	30.9142857143	31.3285714286
2	NIG	Ceramica	2012_05	0	0.3232323232	17.1717171717	2012-05-11	5.7	76.2	13.9	3	18.2142857143	19.3142857143	20.9428571429	21.8571428571	23.2928571429	22.0785714286	24.8142857143	26.3214285714	28.3714285714	24.8428571429	28.6857142857	30.7857142857
2	NIG	Ceramica	2012_06	0	0.1978021978	12.0879120879	2012-06-29	0.3	42	16.1	7.7	17.7571428571	20.0857142857	18.8857142857	20.8285714286	22.0428571429	23.8	22.4142857143	24.2857142857	26.3285714286	27.5142857143	25.9428571429	27.7428571429
2	NIG	Moqueta	2011_07	0	0.5102040816	28.5714285714	2011-07-19	0	1.1	1	9.5	15.7428571429	13.6285714286	17.0571428571	16.9857142857	22.2071428571	19.3071428571	20.8285714286	21.2071428571	28.6714285714	24.9857142857	24.6	25.4285714286
2	NIG	Moqueta	2011_08	1	0.4081632653	29.5918367347	2011-08-12	0.7	6.2	9.8	0	17.9428571429	17.6428571429	15.4285714286	17.5	23.6357142857	21.3714285714	21.3071428571	23.0785714286	29.3285714286	25.1	27.1857142857	28.6571428571
2	NIG	Moqueta	2011_09	4	0.2680412371	22.6804123711	2011-09-16	15.7	0	5.2	1	18.8	15.8857142857	17.8571428571	18.0142857143	21.7428571429	22.5642857143	23.5928571429	22.0928571429	24.6857142857	29.2428571429	29.3285714286	26.1714285714
2	NIG	Moqueta	2011_10	0	0.3131313131	23.2323232323	2011-10-07	19.8	0.6	0.2	15.7	19.6857142857	17.6714285714	17.1285714286	18.8	24.6571428571	22.7071428571	23.2	21.7428571429	29.6285714286	27.7428571429	29.2714285714	24.6857142857
2	NIG	Moqueta	2011_11	0	0.42	28	2011-11-11	0	10.7	0	0	19.0714285714	18.2285714286	19.8142857143	17.9285714286	25.0928571429	22.0214285714	25.4714285714	21.0714285714	31.1142857143	25.8142857143	31.1285714286	24.2142857143
2	NIG	Moqueta	2011_12	0	0.63	34	2011-12-09	11.4	8.7	12.2	49.4	21.9571428571	21.6	20.2285714286	21.0285714286	25.6357142857	24.8357142857	24.7785714286	23.7571428571	29.3142857143	28.0714285714	29.3285714286	26.4857142857
2	NIG	Moqueta	2012_01	0	0.4141414141	28.2828282828	2012-01-13	41.3	82.7	79.7	83	22.2428571429	20.9285714286	22.3571428571	22.6285714286	26.5785714286	25	25.2857142857	29.1571428571	30.9142857143	29.0714285714	28.2142857143	35.6857142857
2	NIG	Moqueta	2012_02	0	0.3131313131	20.202020202	2012-02-10	0	43.4	9.5	14.2	23.1714285714	20.5428571429	23.1142857143	24.0142857143	29.6857142857	25.1785714286	28.0357142857	29.0928571429	36.2	29.8142857143	32.9571428571	34.1714285714
2	NIG	Moqueta	2012_03	0	0.2323232323	19.1919191919	2012-03-23	25.1	59.6	55.4	0	22.0142857143	22.7285714286	22.8571428571	24.3285714286	26.6714285714	28.0142857143	27.2071428571	30.6714285714	31.3285714286	33.3	31.5571428571	37.0142857143
2	NIG	Moqueta	2012_04	0	0.303030303	19.1919191919	2012-04-13	9.1	17.5	25.4	25.1	22.7285714286	22.1	22.9285714286	22.0142857143	27.2642857143	26.7571428571	26.9214285714	26.6714285714	31.8	31.4142857143	30.9142857143	31.3285714286
2	NIG	Moqueta	2012_05	0	0.3838383838	27.2727272727	2012-05-11	5.7	76.2	13.9	3	18.2142857143	19.3142857143	20.9428571429	21.8571428571	23.2928571429	22.0785714286	24.8142857143	26.3214285714	28.3714285714	24.8428571429	28.6857142857	30.7857142857
2	NIG	Moqueta	2012_06	0	0.2142857143	17.3469387755	2012-06-29	0.3	42	16.1	7.7	17.7571428571	20.0857142857	18.8857142857	20.8285714286	22.0428571429	23.8	22.4142857143	24.2857142857	26.3285714286	27.5142857143	25.9428571429	27.7428571429
